# Supplementary material for: Exogenous amdoparvoviruses (Parvoviridae) in arvicoline voles: the molecular evolution and ecology of a novel host-viral association
Source: PLoS Pathog. 2026 Jan 22;22(1):e1013896. doi: 10.1371/journal.ppat.1013896 (PMC12863673; doi:10.1371/journal.ppat.1013896)
Supplement: S1 Table — (XLSX) [file ppat.1013896.s001.xlsx]

## Sheet: GENES IN GENE SETS
PNEUMONIA	ADAPTIVE_IMMUNE_RESPONSE	CELL_CYCLE	COMPLEMENT_RESPONSE	CYTOTOXICITY_INCL_ADCC	APOPTOSIS	IMMUNE_COMPLEX_CLEARANCE	IMMUNE_SYSTEM_PROCESS	INNATE_IMMUNE_RESPONSE	ANTIVIRAL_DEFENCE	ALVEOLAR_LAMELLAR_BODY	TYPE_1_INTREFERON_RESPONSE	PNEUMOCYTE_DEVELOPMENT	METABOLIC_PROCESS		RESPONSE_TO_OXIDATIVE_STRESS
ENSMOCG00000021418	ENSMOCG00000022723	ENSMOCG00000021787	ENSMOCG00000006860	ENSMOCG00000022056	ENSMOCG00000011105	ENSMOCG00000021349	ENSMOCG00000000038	ENSMOCG00000017914	ENSMOCG00000021539	ENSMOCG00000021774	ENSMOCG00000001132	ENSMOCG00000018659	ENSMOCG00000000006		ENSMOCG00000000006
ENSMOCG00000011826	ENSMOCG00000001933	ENSMOCG00000017413	ENSMOCG00000020383	ENSMOCG00000022788	ENSMOCG00000018354	ENSMOCG00000019130	ENSMOCG00000000046	ENSMOCG00000020383	ENSMOCG00000020455	ENSMOCG00000004708	ENSMOCG00000001352	ENSMOCG00000017765	ENSMOCG00000000010		ENSMOCG00000000016
ENSMOCG00000003256	ENSMOCG00000016760	ENSMOCG00000013931	ENSMOCG00000018405	ENSMOCG00000002789	ENSMOCG00000019469	ENSMOCG00000014457	ENSMOCG00000000054	ENSMOCG00000009162	ENSMOCG00000006450	ENSMOCG00000012274	ENSMOCG00000001642	ENSMOCG00000011313	ENSMOCG00000000016		ENSMOCG00000000025
ENSMOCG00000013959	ENSMOCG00000013580	ENSMOCG00000001051	ENSMOCG00000015114	ENSMOCG00000000984	ENSMOCG00000001612	ENSMOCG00000021519	ENSMOCG00000000062	ENSMOCG00000020455	ENSMOCG00000006207	ENSMOCG00000004510	ENSMOCG00000001673	ENSMOCG00000012522	ENSMOCG00000000019		ENSMOCG00000000032
ENSMOCG00000005659	ENSMOCG00000016738	ENSMOCG00000022360	ENSMOCG00000022089	ENSMOCG00000002843	ENSMOCG00000011756	ENSMOCG00000010737	ENSMOCG00000000066	ENSMOCG00000006060	ENSMOCG00000000144	ENSMOCG00000003084	ENSMOCG00000001862	ENSMOCG00000021986	ENSMOCG00000000021		ENSMOCG00000000033
ENSMOCG00000019000	ENSMOCG00000002927	ENSMOCG00000001136	ENSMOCG00000022605	ENSMOCG00000004698	ENSMOCG00000007289	ENSMOCG00000016261	ENSMOCG00000000081	ENSMOCG00000014871	ENSMOCG00000005147	ENSMOCG00000002760	ENSMOCG00000002899	ENSMOCG00000009474	ENSMOCG00000000022		ENSMOCG00000000066
ENSMOCG00000011155	ENSMOCG00000022788	ENSMOCG00000011606	ENSMOCG00000020403	ENSMOCG00000001653	ENSMOCG00000015676	ENSMOCG00000001279	ENSMOCG00000000083	ENSMOCG00000000144	ENSMOCG00000012740	ENSMOCG00000003760	ENSMOCG00000002912	ENSMOCG00000005949	ENSMOCG00000000023		ENSMOCG00000000240
ENSMOCG00000020426	ENSMOCG00000010934	ENSMOCG00000006656	ENSMOCG00000011460	ENSMOCG00000019762	ENSMOCG00000001017	ENSMOCG00000010921	ENSMOCG00000000096	ENSMOCG00000013580	ENSMOCG00000022089	ENSMOCG00000014333	ENSMOCG00000003183	ENSMOCG00000020712	ENSMOCG00000000025		ENSMOCG00000000247
ENSMOCG00000020402	ENSMOCG00000010700	ENSMOCG00000022791	ENSMOCG00000020420	ENSMOCG00000022898	ENSMOCG00000010553	ENSMOCG00000010054	ENSMOCG00000000097	ENSMOCG00000018405	ENSMOCG00000016497	ENSMOCG00000010064	ENSMOCG00000003333	ENSMOCG00000013115	ENSMOCG00000000027		ENSMOCG00000000501
ENSMOCG00000021774	ENSMOCG00000000870	ENSMOCG00000019125	ENSMOCG00000019687	ENSMOCG00000017537	ENSMOCG00000011815	ENSMOCG00000021832	ENSMOCG00000000127	ENSMOCG00000022788	ENSMOCG00000011659		ENSMOCG00000003427	ENSMOCG00000018057	ENSMOCG00000000028		ENSMOCG00000000522
ENSMOCG00000016830	ENSMOCG00000000897	ENSMOCG00000014093	ENSMOCG00000022961	ENSMOCG00000010614	ENSMOCG00000019140	ENSMOCG00000014388	ENSMOCG00000000135	ENSMOCG00000005147	ENSMOCG00000004601		ENSMOCG00000003596	ENSMOCG00000002192	ENSMOCG00000000032		ENSMOCG00000000635
ENSMOCG00000020509	ENSMOCG00000012939	ENSMOCG00000016507	ENSMOCG00000014684	ENSMOCG00000019925	ENSMOCG00000020530	ENSMOCG00000018708	ENSMOCG00000000143	ENSMOCG00000015114	ENSMOCG00000009292		ENSMOCG00000003644	ENSMOCG00000015332	ENSMOCG00000000033		ENSMOCG00000000725
ENSMOCG00000007973	ENSMOCG00000013380	ENSMOCG00000021767	ENSMOCG00000013690	ENSMOCG00000004352	ENSMOCG00000017283	ENSMOCG00000014484	ENSMOCG00000000144	ENSMOCG00000020036	ENSMOCG00000010206		ENSMOCG00000004176	ENSMOCG00000006903	ENSMOCG00000000035		ENSMOCG00000000810
ENSMOCG00000017282	ENSMOCG00000000081	ENSMOCG00000017584	ENSMOCG00000019114	ENSMOCG00000004708	ENSMOCG00000000593	ENSMOCG00000020243	ENSMOCG00000000170	ENSMOCG00000015170	ENSMOCG00000000081		ENSMOCG00000004384	ENSMOCG00000014462	ENSMOCG00000016675		ENSMOCG00000000823
ENSMOCG00000010520	ENSMOCG00000000984	ENSMOCG00000016493	ENSMOCG00000022663	ENSMOCG00000005876	ENSMOCG00000015469	ENSMOCG00000018919	ENSMOCG00000000182	ENSMOCG00000019300	ENSMOCG00000016071		ENSMOCG00000004406	ENSMOCG00000014024	ENSMOCG00000022390		ENSMOCG00000000848
ENSMOCG00000002738	ENSMOCG00000004698	ENSMOCG00000017500	ENSMOCG00000022754	ENSMOCG00000002213	ENSMOCG00000021057	ENSMOCG00000010497	ENSMOCG00000000183	ENSMOCG00000022089	ENSMOCG00000020855		ENSMOCG00000005287		ENSMOCG00000012661		ENSMOCG00000000854
ENSMOCG00000000303	ENSMOCG00000020096	ENSMOCG00000009162	ENSMOCG00000000197	ENSMOCG00000017450		ENSMOCG00000004618	ENSMOCG00000000199	ENSMOCG00000022323	ENSMOCG00000012829		ENSMOCG00000005506		ENSMOCG00000015860		ENSMOCG00000000880
ENSMOCG00000000278	ENSMOCG00000020403	ENSMOCG00000011027	ENSMOCG00000018428	ENSMOCG00000018608		ENSMOCG00000014475	ENSMOCG00000000244	ENSMOCG00000016497	ENSMOCG00000011165		ENSMOCG00000005712		ENSMOCG00000022405		ENSMOCG00000000900
ENSMOCG00000021427	ENSMOCG00000015908	ENSMOCG00000014871	ENSMOCG00000008847	ENSMOCG00000011726		ENSMOCG00000014516	ENSMOCG00000000247	ENSMOCG00000011659	ENSMOCG00000011005		ENSMOCG00000005971		ENSMOCG00000002400		ENSMOCG00000000910
ENSMOCG00000000456	ENSMOCG00000010391	ENSMOCG00000008878	ENSMOCG00000000806	ENSMOCG00000020384		ENSMOCG00000019485	ENSMOCG00000000255	ENSMOCG00000004601	ENSMOCG00000007340		ENSMOCG00000006177		ENSMOCG00000012621		ENSMOCG00000000913
ENSMOCG00000016760	ENSMOCG00000001653	ENSMOCG00000013032	ENSMOCG00000007179	ENSMOCG00000007976		ENSMOCG00000008658	ENSMOCG00000000257	ENSMOCG00000018670	ENSMOCG00000018016		ENSMOCG00000006450		ENSMOCG00000013931		ENSMOCG00000000968
ENSMOCG00000005411	ENSMOCG00000021689	ENSMOCG00000007711	ENSMOCG00000008224	ENSMOCG00000014577		ENSMOCG00000010173	ENSMOCG00000000259	ENSMOCG00000015738	ENSMOCG00000008509		ENSMOCG00000007000		ENSMOCG00000020417		ENSMOCG00000001037
ENSMOCG00000021557	ENSMOCG00000002744	ENSMOCG00000017164	ENSMOCG00000006901	ENSMOCG00000018529		ENSMOCG00000021102	ENSMOCG00000000284	ENSMOCG00000013825	ENSMOCG00000002379		ENSMOCG00000007135		ENSMOCG00000022723		ENSMOCG00000001132
ENSMOCG00000000984	ENSMOCG00000002858	ENSMOCG00000006939	ENSMOCG00000015087	ENSMOCG00000014684		ENSMOCG00000011120	ENSMOCG00000000288	ENSMOCG00000014870	ENSMOCG00000021886		ENSMOCG00000008664		ENSMOCG00000004800		ENSMOCG00000001241
ENSMOCG00000019855	ENSMOCG00000004454	ENSMOCG00000010103	ENSMOCG00000014421	ENSMOCG00000004986		ENSMOCG00000000852	ENSMOCG00000000289	ENSMOCG00000010206	ENSMOCG00000014396		ENSMOCG00000010206		ENSMOCG00000021324		ENSMOCG00000001252
ENSMOCG00000004505	ENSMOCG00000019762	ENSMOCG00000018558	ENSMOCG00000022316	ENSMOCG00000021710		ENSMOCG00000021723	ENSMOCG00000000310	ENSMOCG00000016071	ENSMOCG00000004015		ENSMOCG00000010445		ENSMOCG00000006435		ENSMOCG00000001396
ENSMOCG00000006860	ENSMOCG00000022898	ENSMOCG00000022523	ENSMOCG00000008725	ENSMOCG00000001867		ENSMOCG00000008358	ENSMOCG00000000311	ENSMOCG00000012639	ENSMOCG00000011565		ENSMOCG00000010644		ENSMOCG00000014625		ENSMOCG00000001475
ENSMOCG00000002593	ENSMOCG00000015368	ENSMOCG00000021987	ENSMOCG00000007278	ENSMOCG00000004510		ENSMOCG00000011838	ENSMOCG00000000314	ENSMOCG00000020855	ENSMOCG00000006681		ENSMOCG00000010843		ENSMOCG00000013137		ENSMOCG00000001535
ENSMOCG00000008546	ENSMOCG00000008562	ENSMOCG00000010892	ENSMOCG00000016616	ENSMOCG00000019118		ENSMOCG00000019574	ENSMOCG00000000320	ENSMOCG00000002843	ENSMOCG00000021240		ENSMOCG00000011329		ENSMOCG00000017594		ENSMOCG00000001627
ENSMOCG00000020192	ENSMOCG00000008439	ENSMOCG00000012361	ENSMOCG00000008658	ENSMOCG00000012557		ENSMOCG00000017496	ENSMOCG00000000361	ENSMOCG00000002057	ENSMOCG00000000462		ENSMOCG00000011565		ENSMOCG00000009346		ENSMOCG00000001633
ENSMOCG00000017413	ENSMOCG00000013355	ENSMOCG00000008144	ENSMOCG00000013835	ENSMOCG00000014157		ENSMOCG00000007825	ENSMOCG00000000372	ENSMOCG00000015880	ENSMOCG00000008698		ENSMOCG00000011865		ENSMOCG00000011710		ENSMOCG00000001674
ENSMOCG00000017445	ENSMOCG00000000038	ENSMOCG00000010933	ENSMOCG00000012063	ENSMOCG00000018428		ENSMOCG00000015647	ENSMOCG00000000379	ENSMOCG00000012829	ENSMOCG00000004890		ENSMOCG00000012012		ENSMOCG00000010236		ENSMOCG00000001776
ENSMOCG00000000388	ENSMOCG00000000097	ENSMOCG00000017048	ENSMOCG00000016687	ENSMOCG00000012269		ENSMOCG00000016405	ENSMOCG00000000406	ENSMOCG00000013667	ENSMOCG00000012012		ENSMOCG00000012138		ENSMOCG00000002116		ENSMOCG00000001790
ENSMOCG00000016280	ENSMOCG00000001612	ENSMOCG00000007388	ENSMOCG00000007124	ENSMOCG00000009655		ENSMOCG00000012280	ENSMOCG00000000413	ENSMOCG00000004698	ENSMOCG00000009828		ENSMOCG00000012288		ENSMOCG00000018311		ENSMOCG00000001837
ENSMOCG00000003884	ENSMOCG00000009979	ENSMOCG00000010670	ENSMOCG00000003128	ENSMOCG00000020883			ENSMOCG00000000431	ENSMOCG00000002655	ENSMOCG00000022962		ENSMOCG00000013127		ENSMOCG00000015974		ENSMOCG00000001899
ENSMOCG00000018142	ENSMOCG00000000671	ENSMOCG00000014685	ENSMOCG00000017354	ENSMOCG00000017205			ENSMOCG00000000462	ENSMOCG00000020096	ENSMOCG00000013068		ENSMOCG00000013643		ENSMOCG00000011105		ENSMOCG00000002027
ENSMOCG00000016110	ENSMOCG00000010614	ENSMOCG00000017012	ENSMOCG00000021079	ENSMOCG00000016273			ENSMOCG00000000469	ENSMOCG00000011165	ENSMOCG00000005822		ENSMOCG00000013809		ENSMOCG00000022258		ENSMOCG00000002095
ENSMOCG00000001050	ENSMOCG00000006984	ENSMOCG00000001669	ENSMOCG00000015189	ENSMOCG00000013582			ENSMOCG00000000471	ENSMOCG00000015908	ENSMOCG00000001252		ENSMOCG00000013920		ENSMOCG00000016336		ENSMOCG00000002331
ENSMOCG00000009979	ENSMOCG00000022248	ENSMOCG00000000695	ENSMOCG00000015105	ENSMOCG00000014943			ENSMOCG00000000474	ENSMOCG00000010391	ENSMOCG00000015567		ENSMOCG00000014626		ENSMOCG00000003073		ENSMOCG00000002345
ENSMOCG00000018925	ENSMOCG00000019925	ENSMOCG00000015988	ENSMOCG00000021482	ENSMOCG00000020974			ENSMOCG00000000482	ENSMOCG00000001653	ENSMOCG00000009642		ENSMOCG00000014798		ENSMOCG00000003883		ENSMOCG00000002416
ENSMOCG00000003364	ENSMOCG00000004766	ENSMOCG00000019291	ENSMOCG00000001320	ENSMOCG00000008645			ENSMOCG00000000495	ENSMOCG00000021689	ENSMOCG00000022109		ENSMOCG00000014860		ENSMOCG00000003136		ENSMOCG00000002449
ENSMOCG00000007452	ENSMOCG00000009978	ENSMOCG00000010700	ENSMOCG00000001170	ENSMOCG00000018769			ENSMOCG00000000521	ENSMOCG00000000786	ENSMOCG00000020189		ENSMOCG00000017264		ENSMOCG00000012129		ENSMOCG00000002554
ENSMOCG00000005773	ENSMOCG00000004352	ENSMOCG00000017745	ENSMOCG00000009752	ENSMOCG00000009227			ENSMOCG00000000528	ENSMOCG00000008867	ENSMOCG00000014935		ENSMOCG00000017374		ENSMOCG00000015240		ENSMOCG00000002670
ENSMOCG00000018760	ENSMOCG00000013600	ENSMOCG00000003980	ENSMOCG00000021412	ENSMOCG00000020863			ENSMOCG00000000549	ENSMOCG00000007340	ENSMOCG00000000288		ENSMOCG00000017994		ENSMOCG00000014885		ENSMOCG00000002676
ENSMOCG00000000948	ENSMOCG00000009630	ENSMOCG00000021308	ENSMOCG00000021565	ENSMOCG00000000289			ENSMOCG00000000585	ENSMOCG00000019086	ENSMOCG00000019778		ENSMOCG00000018259		ENSMOCG00000022360		ENSMOCG00000002677
ENSMOCG00000001753	ENSMOCG00000006406	ENSMOCG00000012885	ENSMOCG00000008114	ENSMOCG00000015600			ENSMOCG00000000620	ENSMOCG00000017537	ENSMOCG00000012114		ENSMOCG00000018962		ENSMOCG00000011985		ENSMOCG00000002765
ENSMOCG00000005949	ENSMOCG00000007298	ENSMOCG00000018286	ENSMOCG00000006851	ENSMOCG00000009916			ENSMOCG00000000621	ENSMOCG00000011460	ENSMOCG00000011266		ENSMOCG00000019123		ENSMOCG00000006314		ENSMOCG00000002810
ENSMOCG00000022934	ENSMOCG00000019091	ENSMOCG00000018393	ENSMOCG00000016668	ENSMOCG00000019585			ENSMOCG00000000641	ENSMOCG00000020420	ENSMOCG00000001132		ENSMOCG00000019431		ENSMOCG00000002971		ENSMOCG00000002820
ENSMOCG00000015514	ENSMOCG00000008698	ENSMOCG00000002105	ENSMOCG00000004764	ENSMOCG00000022162			ENSMOCG00000000652	ENSMOCG00000012995	ENSMOCG00000012654		ENSMOCG00000021539		ENSMOCG00000013438		ENSMOCG00000002833
ENSMOCG00000022723	ENSMOCG00000014997	ENSMOCG00000017082	ENSMOCG00000004819	ENSMOCG00000006651			ENSMOCG00000000666	ENSMOCG00000021886	ENSMOCG00000013735		ENSMOCG00000022566		ENSMOCG00000015291		ENSMOCG00000002954
ENSMOCG00000001279	ENSMOCG00000009122	ENSMOCG00000017260	ENSMOCG00000008988	ENSMOCG00000017077			ENSMOCG00000000671	ENSMOCG00000002819	ENSMOCG00000000997		ENSMOCG00000022936		ENSMOCG00000002676		ENSMOCG00000003043
ENSMOCG00000018891	ENSMOCG00000006543	ENSMOCG00000018201	ENSMOCG00000018202	ENSMOCG00000004410			ENSMOCG00000000674	ENSMOCG00000006984	ENSMOCG00000017482				ENSMOCG00000009003		ENSMOCG00000003065
ENSMOCG00000015271	ENSMOCG00000010299	ENSMOCG00000011923	ENSMOCG00000002177	ENSMOCG00000001479			ENSMOCG00000000687	ENSMOCG00000022248	ENSMOCG00000001103				ENSMOCG00000011606		ENSMOCG00000003129
ENSMOCG00000000183	ENSMOCG00000014577	ENSMOCG00000009674	ENSMOCG00000011299	ENSMOCG00000008680			ENSMOCG00000000744	ENSMOCG00000017769	ENSMOCG00000007646				ENSMOCG00000018056		ENSMOCG00000003173
ENSMOCG00000021407	ENSMOCG00000009391	ENSMOCG00000006307	ENSMOCG00000021540	ENSMOCG00000012493			ENSMOCG00000000748	ENSMOCG00000014396	ENSMOCG00000008571				ENSMOCG00000017175		ENSMOCG00000003192
ENSMOCG00000008345	ENSMOCG00000005067	ENSMOCG00000021601	ENSMOCG00000003094	ENSMOCG00000008786			ENSMOCG00000000756	ENSMOCG00000004766	ENSMOCG00000015649				ENSMOCG00000001136		ENSMOCG00000003279
ENSMOCG00000002962	ENSMOCG00000012654	ENSMOCG00000016627	ENSMOCG00000021554	ENSMOCG00000008408			ENSMOCG00000000759	ENSMOCG00000009978	ENSMOCG00000002771				ENSMOCG00000013949		ENSMOCG00000003363
ENSMOCG00000004075	ENSMOCG00000016248	ENSMOCG00000018354	ENSMOCG00000013729	ENSMOCG00000005185			ENSMOCG00000000781	ENSMOCG00000014019	ENSMOCG00000002517				ENSMOCG00000000566		ENSMOCG00000003380
ENSMOCG00000008578	ENSMOCG00000010977	ENSMOCG00000011094	ENSMOCG00000013553	ENSMOCG00000013417			ENSMOCG00000000783	ENSMOCG00000013600	ENSMOCG00000015148				ENSMOCG00000019815		ENSMOCG00000003555
ENSMOCG00000007483	ENSMOCG00000003627	ENSMOCG00000019183	ENSMOCG00000019969	ENSMOCG00000021881			ENSMOCG00000000786	ENSMOCG00000004015	ENSMOCG00000012840				ENSMOCG00000003748		ENSMOCG00000003617
ENSMOCG00000014899	ENSMOCG00000011590	ENSMOCG00000008043		ENSMOCG00000006247			ENSMOCG00000000802	ENSMOCG00000011544	ENSMOCG00000017183				ENSMOCG00000002217		ENSMOCG00000003646
ENSMOCG00000006165	ENSMOCG00000010324	ENSMOCG00000001261		ENSMOCG00000008658			ENSMOCG00000000806	ENSMOCG00000011565	ENSMOCG00000011354				ENSMOCG00000002804		ENSMOCG00000003830
ENSMOCG00000016706	ENSMOCG00000016052	ENSMOCG00000022198		ENSMOCG00000012918			ENSMOCG00000000812	ENSMOCG00000006681	ENSMOCG00000017376				ENSMOCG00000006656		ENSMOCG00000003875
ENSMOCG00000011210	ENSMOCG00000016320	ENSMOCG00000019059		ENSMOCG00000020092			ENSMOCG00000000838	ENSMOCG00000022161	ENSMOCG00000015476				ENSMOCG00000022187		ENSMOCG00000003999
ENSMOCG00000014698	ENSMOCG00000021710	ENSMOCG00000015963		ENSMOCG00000015832			ENSMOCG00000000849	ENSMOCG00000000462	ENSMOCG00000009944				ENSMOCG00000010635		ENSMOCG00000004079
ENSMOCG00000008839	ENSMOCG00000001867	ENSMOCG00000013594		ENSMOCG00000013347			ENSMOCG00000000850	ENSMOCG00000011059	ENSMOCG00000002087				ENSMOCG00000002446		ENSMOCG00000004144
ENSMOCG00000006534	ENSMOCG00000001147	ENSMOCG00000012534		ENSMOCG00000015482			ENSMOCG00000000870	ENSMOCG00000006519	ENSMOCG00000021618				ENSMOCG00000004814		ENSMOCG00000004169
ENSMOCG00000019899	ENSMOCG00000004510	ENSMOCG00000020547		ENSMOCG00000019857			ENSMOCG00000000878	ENSMOCG00000009122	ENSMOCG00000012269				ENSMOCG00000011527		ENSMOCG00000004302
ENSMOCG00000011196	ENSMOCG00000014540	ENSMOCG00000022406		ENSMOCG00000016687			ENSMOCG00000000897	ENSMOCG00000012012	ENSMOCG00000000469				ENSMOCG00000017826		ENSMOCG00000004312
ENSMOCG00000004405	ENSMOCG00000019895	ENSMOCG00000003306		ENSMOCG00000016009			ENSMOCG00000000912	ENSMOCG00000018018	ENSMOCG00000013582				ENSMOCG00000012087		ENSMOCG00000004333
ENSMOCG00000021689	ENSMOCG00000019522	ENSMOCG00000002266		ENSMOCG00000008611			ENSMOCG00000000913	ENSMOCG00000022962	ENSMOCG00000014943				ENSMOCG00000012395		ENSMOCG00000004354
ENSMOCG00000022054	ENSMOCG00000019164	ENSMOCG00000009265		ENSMOCG00000000226			ENSMOCG00000000944	ENSMOCG00000017450	ENSMOCG00000018575				ENSMOCG00000014662		ENSMOCG00000004393
ENSMOCG00000017409	ENSMOCG00000006431	ENSMOCG00000018675		ENSMOCG00000014934			ENSMOCG00000000948	ENSMOCG00000005822	ENSMOCG00000004793				ENSMOCG00000018032		ENSMOCG00000004411
ENSMOCG00000018659	ENSMOCG00000013695	ENSMOCG00000007009		ENSMOCG00000011279			ENSMOCG00000000954	ENSMOCG00000000687	ENSMOCG00000000257				ENSMOCG00000019125		ENSMOCG00000004454
ENSMOCG00000022327	ENSMOCG00000000748	ENSMOCG00000003633		ENSMOCG00000001516			ENSMOCG00000000984	ENSMOCG00000001252	ENSMOCG00000015676				ENSMOCG00000020733		ENSMOCG00000004548
ENSMOCG00000015823	ENSMOCG00000021721	ENSMOCG00000000923		ENSMOCG00000003379			ENSMOCG00000000997	ENSMOCG00000018259	ENSMOCG00000010684				ENSMOCG00000002709		ENSMOCG00000004738
ENSMOCG00000006863	ENSMOCG00000000135	ENSMOCG00000003853		ENSMOCG00000022815			ENSMOCG00000001010	ENSMOCG00000020384	ENSMOCG00000018747				ENSMOCG00000013848		ENSMOCG00000004767
ENSMOCG00000019506	ENSMOCG00000005401	ENSMOCG00000002908		ENSMOCG00000001673			ENSMOCG00000001021	ENSMOCG00000002260	ENSMOCG00000012288				ENSMOCG00000001860		ENSMOCG00000004769
ENSMOCG00000014629	ENSMOCG00000022467	ENSMOCG00000020711		ENSMOCG00000021412			ENSMOCG00000001028	ENSMOCG00000015567	ENSMOCG00000008961				ENSMOCG00000009403		ENSMOCG00000004812
ENSMOCG00000022459	ENSMOCG00000007342	ENSMOCG00000001629		ENSMOCG00000015019			ENSMOCG00000001050	ENSMOCG00000007333	ENSMOCG00000008331				ENSMOCG00000001445		ENSMOCG00000004855
ENSMOCG00000016725	ENSMOCG00000012557	ENSMOCG00000005714		ENSMOCG00000017778			ENSMOCG00000001065	ENSMOCG00000022961	ENSMOCG00000005669				ENSMOCG00000020215		ENSMOCG00000004911
ENSMOCG00000015343	ENSMOCG00000004189	ENSMOCG00000003396		ENSMOCG00000016856			ENSMOCG00000001072	ENSMOCG00000018361	ENSMOCG00000005712				ENSMOCG00000020253		ENSMOCG00000004966
ENSMOCG00000008907	ENSMOCG00000015410	ENSMOCG00000004951		ENSMOCG00000012873			ENSMOCG00000001103	ENSMOCG00000022109	ENSMOCG00000000054				ENSMOCG00000015085		ENSMOCG00000005041
ENSMOCG00000019181	ENSMOCG00000012269	ENSMOCG00000018904		ENSMOCG00000008114			ENSMOCG00000001118	ENSMOCG00000021423	ENSMOCG00000011329				ENSMOCG00000013231		ENSMOCG00000005049
ENSMOCG00000013600	ENSMOCG00000009655	ENSMOCG00000020065		ENSMOCG00000021139			ENSMOCG00000001132	ENSMOCG00000016560	ENSMOCG00000017772				ENSMOCG00000021767		ENSMOCG00000005130
ENSMOCG00000015947	ENSMOCG00000005946	ENSMOCG00000018717		ENSMOCG00000010812			ENSMOCG00000001135	ENSMOCG00000020189	ENSMOCG00000006684				ENSMOCG00000019032		ENSMOCG00000005168
ENSMOCG00000002601	ENSMOCG00000007452	ENSMOCG00000002095		ENSMOCG00000021270			ENSMOCG00000001138	ENSMOCG00000014935	ENSMOCG00000015949				ENSMOCG00000004402		ENSMOCG00000005185
ENSMOCG00000001102	ENSMOCG00000008628	ENSMOCG00000006224		ENSMOCG00000019150			ENSMOCG00000001147	ENSMOCG00000009628	ENSMOCG00000014402				ENSMOCG00000014921		ENSMOCG00000005343
ENSMOCG00000021091	ENSMOCG00000003577	ENSMOCG00000015427		ENSMOCG00000021085			ENSMOCG00000001163	ENSMOCG00000015534	ENSMOCG00000017894				ENSMOCG00000012782		ENSMOCG00000005406
ENSMOCG00000011326	ENSMOCG00000018575	ENSMOCG00000013362		ENSMOCG00000019998			ENSMOCG00000001170	ENSMOCG00000000288	ENSMOCG00000007155				ENSMOCG00000021840		ENSMOCG00000005454
ENSMOCG00000011590	ENSMOCG00000001849	ENSMOCG00000022233		ENSMOCG00000000247			ENSMOCG00000001202	ENSMOCG00000009391	ENSMOCG00000008048				ENSMOCG00000005839		ENSMOCG00000005696
ENSMOCG00000014249	ENSMOCG00000015727	ENSMOCG00000001735		ENSMOCG00000012253			ENSMOCG00000001230	ENSMOCG00000019778	ENSMOCG00000001622				ENSMOCG00000017584		ENSMOCG00000005876
ENSMOCG00000010322	ENSMOCG00000020930	ENSMOCG00000011074		ENSMOCG00000012290			ENSMOCG00000001237	ENSMOCG00000011250	ENSMOCG00000007110				ENSMOCG00000017727		ENSMOCG00000006018
ENSMOCG00000012185	ENSMOCG00000015836	ENSMOCG00000000083		ENSMOCG00000016353			ENSMOCG00000001246	ENSMOCG00000000182	ENSMOCG00000016221				ENSMOCG00000016493		ENSMOCG00000006065
ENSMOCG00000013592	ENSMOCG00000015389	ENSMOCG00000019510		ENSMOCG00000020156			ENSMOCG00000001252	ENSMOCG00000000812	ENSMOCG00000006812				ENSMOCG00000016887		ENSMOCG00000006090
ENSMOCG00000015946	ENSMOCG00000008961	ENSMOCG00000008181		ENSMOCG00000011803			ENSMOCG00000001279	ENSMOCG00000002289	ENSMOCG00000003677				ENSMOCG00000017342		ENSMOCG00000006156
ENSMOCG00000022215	ENSMOCG00000020974	ENSMOCG00000009910		ENSMOCG00000002907			ENSMOCG00000001280	ENSMOCG00000012114	ENSMOCG00000017100				ENSMOCG00000019159		ENSMOCG00000006198
ENSMOCG00000005795	ENSMOCG00000008645	ENSMOCG00000004892		ENSMOCG00000020380			ENSMOCG00000001287	ENSMOCG00000003100	ENSMOCG00000020295				ENSMOCG00000014749		ENSMOCG00000006224
ENSMOCG00000008843	ENSMOCG00000001065	ENSMOCG00000004290		ENSMOCG00000012670			ENSMOCG00000001312	ENSMOCG00000011857	ENSMOCG00000020123				ENSMOCG00000010187		ENSMOCG00000006264
ENSMOCG00000010580	ENSMOCG00000011329	ENSMOCG00000016553		ENSMOCG00000011299			ENSMOCG00000001320	ENSMOCG00000021086	ENSMOCG00000003344				ENSMOCG00000004266		ENSMOCG00000006267
ENSMOCG00000021300	ENSMOCG00000002694	ENSMOCG00000019026		ENSMOCG00000006784			ENSMOCG00000001327	ENSMOCG00000016324	ENSMOCG00000014307				ENSMOCG00000004966		ENSMOCG00000006328
ENSMOCG00000000794	ENSMOCG00000020863	ENSMOCG00000013019		ENSMOCG00000017496			ENSMOCG00000001352	ENSMOCG00000016248	ENSMOCG00000010015				ENSMOCG00000022960		ENSMOCG00000006375
ENSMOCG00000005542	ENSMOCG00000000289	ENSMOCG00000020354		ENSMOCG00000003094			ENSMOCG00000001355	ENSMOCG00000019085	ENSMOCG00000000406				ENSMOCG00000019045		ENSMOCG00000006483
ENSMOCG00000016300	ENSMOCG00000021434	ENSMOCG00000002579		ENSMOCG00000001604			ENSMOCG00000001410	ENSMOCG00000009253	ENSMOCG00000008642				ENSMOCG00000009162		ENSMOCG00000006514
ENSMOCG00000017356	ENSMOCG00000001410	ENSMOCG00000016649		ENSMOCG00000011875			ENSMOCG00000001413	ENSMOCG00000004620	ENSMOCG00000001899				ENSMOCG00000009925		ENSMOCG00000006542
ENSMOCG00000011524	ENSMOCG00000022039	ENSMOCG00000014507		ENSMOCG00000000170			ENSMOCG00000001423	ENSMOCG00000011590	ENSMOCG00000002717				ENSMOCG00000003157		ENSMOCG00000006632
ENSMOCG00000018153	ENSMOCG00000022097	ENSMOCG00000009288		ENSMOCG00000020893			ENSMOCG00000001452	ENSMOCG00000019562	ENSMOCG00000021576				ENSMOCG00000020455		ENSMOCG00000006654
ENSMOCG00000008698	ENSMOCG00000019915	ENSMOCG00000011740		ENSMOCG00000006114			ENSMOCG00000001477	ENSMOCG00000018697	ENSMOCG00000013833				ENSMOCG00000012964		ENSMOCG00000006656
ENSMOCG00000019150	ENSMOCG00000015592	ENSMOCG00000021825					ENSMOCG00000001481	ENSMOCG00000021339	ENSMOCG00000009400				ENSMOCG00000014871		ENSMOCG00000006721
ENSMOCG00000016015	ENSMOCG00000018484	ENSMOCG00000005907					ENSMOCG00000001516	ENSMOCG00000013735	ENSMOCG00000001038				ENSMOCG00000004269		ENSMOCG00000006830
ENSMOCG00000007425	ENSMOCG00000013907	ENSMOCG00000020848					ENSMOCG00000001518	ENSMOCG00000000997	ENSMOCG00000000062				ENSMOCG00000020851		ENSMOCG00000006885
ENSMOCG00000017717	ENSMOCG00000004469	ENSMOCG00000021129					ENSMOCG00000001555	ENSMOCG00000014386	ENSMOCG00000018547				ENSMOCG00000002312		ENSMOCG00000007035
ENSMOCG00000006406	ENSMOCG00000006615	ENSMOCG00000008417					ENSMOCG00000001559	ENSMOCG00000021710	ENSMOCG00000022202				ENSMOCG00000018097		ENSMOCG00000007073
ENSMOCG00000010073	ENSMOCG00000008680	ENSMOCG00000017765					ENSMOCG00000001567	ENSMOCG00000016035	ENSMOCG00000015450				ENSMOCG00000004275		ENSMOCG00000007097
ENSMOCG00000015979	ENSMOCG00000005258	ENSMOCG00000016767					ENSMOCG00000001571	ENSMOCG00000001138	ENSMOCG00000020734				ENSMOCG00000013909		ENSMOCG00000007132
ENSMOCG00000019387	ENSMOCG00000020236	ENSMOCG00000015000					ENSMOCG00000001588	ENSMOCG00000022067	ENSMOCG00000004548				ENSMOCG00000003698		ENSMOCG00000007324
ENSMOCG00000001802	ENSMOCG00000016616	ENSMOCG00000006949					ENSMOCG00000001609	ENSMOCG00000006992	ENSMOCG00000007792				ENSMOCG00000008878		ENSMOCG00000007337
ENSMOCG00000013909	ENSMOCG00000017437	ENSMOCG00000004790					ENSMOCG00000001612	ENSMOCG00000015053	ENSMOCG00000019123				ENSMOCG00000011267		ENSMOCG00000007391
ENSMOCG00000015467	ENSMOCG00000018677	ENSMOCG00000018665					ENSMOCG00000001642	ENSMOCG00000011657	ENSMOCG00000020132				ENSMOCG00000003699		ENSMOCG00000007404
ENSMOCG00000006642	ENSMOCG00000008071	ENSMOCG00000015623					ENSMOCG00000001653	ENSMOCG00000022767	ENSMOCG00000013161				ENSMOCG00000013032		ENSMOCG00000007488
ENSMOCG00000007487	ENSMOCG00000008786	ENSMOCG00000021886					ENSMOCG00000001663	ENSMOCG00000014540	ENSMOCG00000018543				ENSMOCG00000016918		ENSMOCG00000007669
ENSMOCG00000016154	ENSMOCG00000018242	ENSMOCG00000001925					ENSMOCG00000001673	ENSMOCG00000019118	ENSMOCG00000006173				ENSMOCG00000018931		ENSMOCG00000007699
ENSMOCG00000001611	ENSMOCG00000010817	ENSMOCG00000019418					ENSMOCG00000001683	ENSMOCG00000013690	ENSMOCG00000004943				ENSMOCG00000006826		ENSMOCG00000007751
ENSMOCG00000015951	ENSMOCG00000000372	ENSMOCG00000017058					ENSMOCG00000001685	ENSMOCG00000014818	ENSMOCG00000003474				ENSMOCG00000020479		ENSMOCG00000007810
ENSMOCG00000001681	ENSMOCG00000021779	ENSMOCG00000021981					ENSMOCG00000001773	ENSMOCG00000004112	ENSMOCG00000005185				ENSMOCG00000006235		ENSMOCG00000007938
ENSMOCG00000015990	ENSMOCG00000005408	ENSMOCG00000020561					ENSMOCG00000001776	ENSMOCG00000019522	ENSMOCG00000012484				ENSMOCG00000015617		ENSMOCG00000007943
ENSMOCG00000002843	ENSMOCG00000018329	ENSMOCG00000018861					ENSMOCG00000001812	ENSMOCG00000005539	ENSMOCG00000005195				ENSMOCG00000011433		ENSMOCG00000007966
ENSMOCG00000008439	ENSMOCG00000008336	ENSMOCG00000001188					ENSMOCG00000001827	ENSMOCG00000019114	ENSMOCG00000010769				ENSMOCG00000009147		ENSMOCG00000008034
ENSMOCG00000019588	ENSMOCG00000018474	ENSMOCG00000009538					ENSMOCG00000001845	ENSMOCG00000019164	ENSMOCG00000017294				ENSMOCG00000000093		ENSMOCG00000008038
ENSMOCG00000010471	ENSMOCG00000014895	ENSMOCG00000013371					ENSMOCG00000001849	ENSMOCG00000005483	ENSMOCG00000013363				ENSMOCG00000018027		ENSMOCG00000008043
ENSMOCG00000012299	ENSMOCG00000008658	ENSMOCG00000002123					ENSMOCG00000001862	ENSMOCG00000016438	ENSMOCG00000018928				ENSMOCG00000000200		ENSMOCG00000008124
ENSMOCG00000017535	ENSMOCG00000018772	ENSMOCG00000015551					ENSMOCG00000001867	ENSMOCG00000016195	ENSMOCG00000005709				ENSMOCG00000003086		ENSMOCG00000008765
ENSMOCG00000004951	ENSMOCG00000020092	ENSMOCG00000017088					ENSMOCG00000001899	ENSMOCG00000006697	ENSMOCG00000010715				ENSMOCG00000007711		ENSMOCG00000008815
ENSMOCG00000010230	ENSMOCG00000015832	ENSMOCG00000011796					ENSMOCG00000001923	ENSMOCG00000005743	ENSMOCG00000015818				ENSMOCG00000015174		ENSMOCG00000008855
ENSMOCG00000011739	ENSMOCG00000013347	ENSMOCG00000017773					ENSMOCG00000001928	ENSMOCG00000002517	ENSMOCG00000016757				ENSMOCG00000006450		ENSMOCG00000008908
ENSMOCG00000005516	ENSMOCG00000008467	ENSMOCG00000021211					ENSMOCG00000001933	ENSMOCG00000014245	ENSMOCG00000010409				ENSMOCG00000016467		ENSMOCG00000009003
ENSMOCG00000007746	ENSMOCG00000016757	ENSMOCG00000012800					ENSMOCG00000001978	ENSMOCG00000022664	ENSMOCG00000003691				ENSMOCG00000015933		ENSMOCG00000009292
ENSMOCG00000013782	ENSMOCG00000022241	ENSMOCG00000012755					ENSMOCG00000001982	ENSMOCG00000015148	ENSMOCG00000006259				ENSMOCG00000000968		ENSMOCG00000009352
ENSMOCG00000018766	ENSMOCG00000009950	ENSMOCG00000005397					ENSMOCG00000001993	ENSMOCG00000021721	ENSMOCG00000018617				ENSMOCG00000018808		ENSMOCG00000009400
ENSMOCG00000000089	ENSMOCG00000001050	ENSMOCG00000013285					ENSMOCG00000002008	ENSMOCG00000012840	ENSMOCG00000015172				ENSMOCG00000022866		ENSMOCG00000009410
ENSMOCG00000012408	ENSMOCG00000003615	ENSMOCG00000022444					ENSMOCG00000002028	ENSMOCG00000017183	ENSMOCG00000014958				ENSMOCG00000014949		ENSMOCG00000009445
ENSMOCG00000001297	ENSMOCG00000016687	ENSMOCG00000023020					ENSMOCG00000002057	ENSMOCG00000000135	ENSMOCG00000000311				ENSMOCG00000013099		ENSMOCG00000009483
ENSMOCG00000007371	ENSMOCG00000014551	ENSMOCG00000020839					ENSMOCG00000002069	ENSMOCG00000011354	ENSMOCG00000001946				ENSMOCG00000021564		ENSMOCG00000009642
ENSMOCG00000013037	ENSMOCG00000006941	ENSMOCG00000015463					ENSMOCG00000002071	ENSMOCG00000005401	ENSMOCG00000014860				ENSMOCG00000017169		ENSMOCG00000009775
ENSMOCG00000019727	ENSMOCG00000021600	ENSMOCG00000013449					ENSMOCG00000002087	ENSMOCG00000017376	ENSMOCG00000021600				ENSMOCG00000020382		ENSMOCG00000009811
ENSMOCG00000000900	ENSMOCG00000018192	ENSMOCG00000022730					ENSMOCG00000002091	ENSMOCG00000015476	ENSMOCG00000021359				ENSMOCG00000002524		ENSMOCG00000010013
ENSMOCG00000016778	ENSMOCG00000016009	ENSMOCG00000012627					ENSMOCG00000002112	ENSMOCG00000015711	ENSMOCG00000004037				ENSMOCG00000010314		ENSMOCG00000010167
ENSMOCG00000000386	ENSMOCG00000017859	ENSMOCG00000003785					ENSMOCG00000002120	ENSMOCG00000009944	ENSMOCG00000022352				ENSMOCG00000010329		ENSMOCG00000010230
ENSMOCG00000011153	ENSMOCG00000019203	ENSMOCG00000022899					ENSMOCG00000002135	ENSMOCG00000021618	ENSMOCG00000008292				ENSMOCG00000005129		ENSMOCG00000010434
ENSMOCG00000016852	ENSMOCG00000007606	ENSMOCG00000014346					ENSMOCG00000002177	ENSMOCG00000001642	ENSMOCG00000001352				ENSMOCG00000004242		ENSMOCG00000010491
ENSMOCG00000002723	ENSMOCG00000001516	ENSMOCG00000019642					ENSMOCG00000002197	ENSMOCG00000009655	ENSMOCG00000015708				ENSMOCG00000015408		ENSMOCG00000010661
ENSMOCG00000001393	ENSMOCG00000008006	ENSMOCG00000016945					ENSMOCG00000002213	ENSMOCG00000010230	ENSMOCG00000020347				ENSMOCG00000005674		ENSMOCG00000010684
ENSMOCG00000001248	ENSMOCG00000018944	ENSMOCG00000014352					ENSMOCG00000002218	ENSMOCG00000020883	ENSMOCG00000018788				ENSMOCG00000000328		ENSMOCG00000010794
ENSMOCG00000003503	ENSMOCG00000017717	ENSMOCG00000017862					ENSMOCG00000002239	ENSMOCG00000014170	ENSMOCG00000010821				ENSMOCG00000004339		ENSMOCG00000010812
ENSMOCG00000016374	ENSMOCG00000001673	ENSMOCG00000022996					ENSMOCG00000002245	ENSMOCG00000000469	ENSMOCG00000018740				ENSMOCG00000003201		ENSMOCG00000010911
ENSMOCG00000011329	ENSMOCG00000002912	ENSMOCG00000004774					ENSMOCG00000002260	ENSMOCG00000000806	ENSMOCG00000001609				ENSMOCG00000002189		ENSMOCG00000010948
ENSMOCG00000002987	ENSMOCG00000003596	ENSMOCG00000015830					ENSMOCG00000002274	ENSMOCG00000013582	ENSMOCG00000001516				ENSMOCG00000022056		ENSMOCG00000011288
ENSMOCG00000007391	ENSMOCG00000007135	ENSMOCG00000012013					ENSMOCG00000002289	ENSMOCG00000017324	ENSMOCG00000021547				ENSMOCG00000021931		ENSMOCG00000011303
ENSMOCG00000012827	ENSMOCG00000022936	ENSMOCG00000003709					ENSMOCG00000002310	ENSMOCG00000019322	ENSMOCG00000016986				ENSMOCG00000006143		ENSMOCG00000011324
ENSMOCG00000020436	ENSMOCG00000003333	ENSMOCG00000014472					ENSMOCG00000002338	ENSMOCG00000014943	ENSMOCG00000010636				ENSMOCG00000018659		ENSMOCG00000011329
ENSMOCG00000010291	ENSMOCG00000018626	ENSMOCG00000017879					ENSMOCG00000002384	ENSMOCG00000007179	ENSMOCG00000019343				ENSMOCG00000008172		ENSMOCG00000011552
ENSMOCG00000003677	ENSMOCG00000003644	ENSMOCG00000010881					ENSMOCG00000002403	ENSMOCG00000008224	ENSMOCG00000003617				ENSMOCG00000017035		ENSMOCG00000011558
ENSMOCG00000022943	ENSMOCG00000004406	ENSMOCG00000004890					ENSMOCG00000002449	ENSMOCG00000006901	ENSMOCG00000005411				ENSMOCG00000018889		ENSMOCG00000011756
ENSMOCG00000015857	ENSMOCG00000004176	ENSMOCG00000006476					ENSMOCG00000002472	ENSMOCG00000016537	ENSMOCG00000022129				ENSMOCG00000022523		ENSMOCG00000011882
ENSMOCG00000002641	ENSMOCG00000003427	ENSMOCG00000001078					ENSMOCG00000002491	ENSMOCG00000005253	ENSMOCG00000014129				ENSMOCG00000002028		ENSMOCG00000012051
ENSMOCG00000009269	ENSMOCG00000015019	ENSMOCG00000015392					ENSMOCG00000002517	ENSMOCG00000000257	ENSMOCG00000001673				ENSMOCG00000018205		ENSMOCG00000012103
ENSMOCG00000015437	ENSMOCG00000007576	ENSMOCG00000013814					ENSMOCG00000002547	ENSMOCG00000009569	ENSMOCG00000014231				ENSMOCG00000020639		ENSMOCG00000012206
ENSMOCG00000000970	ENSMOCG00000016856	ENSMOCG00000021775					ENSMOCG00000002554	ENSMOCG00000018109	ENSMOCG00000002912				ENSMOCG00000014629		ENSMOCG00000012247
ENSMOCG00000016592	ENSMOCG00000021343	ENSMOCG00000015490					ENSMOCG00000002556	ENSMOCG00000018935	ENSMOCG00000003596				ENSMOCG00000000974		ENSMOCG00000012322
ENSMOCG00000014413	ENSMOCG00000016668	ENSMOCG00000022587					ENSMOCG00000002605	ENSMOCG00000013584	ENSMOCG00000007135				ENSMOCG00000002373		ENSMOCG00000012379
ENSMOCG00000000286	ENSMOCG00000014102	ENSMOCG00000021829					ENSMOCG00000002613	ENSMOCG00000009220	ENSMOCG00000022936				ENSMOCG00000005667		ENSMOCG00000012463
ENSMOCG00000021424	ENSMOCG00000020818	ENSMOCG00000015254					ENSMOCG00000002614	ENSMOCG00000016789	ENSMOCG00000003333				ENSMOCG00000000983		ENSMOCG00000012524
ENSMOCG00000001320	ENSMOCG00000009938	ENSMOCG00000017002					ENSMOCG00000002615	ENSMOCG00000007005	ENSMOCG00000003644				ENSMOCG00000006967		ENSMOCG00000012542
ENSMOCG00000012650	ENSMOCG00000012672	ENSMOCG00000014128					ENSMOCG00000002616	ENSMOCG00000018747	ENSMOCG00000004406				ENSMOCG00000015707		ENSMOCG00000012674
ENSMOCG00000009823	ENSMOCG00000014849	ENSMOCG00000022346					ENSMOCG00000002630	ENSMOCG00000012288	ENSMOCG00000004176				ENSMOCG00000008540		ENSMOCG00000012707
ENSMOCG00000013628	ENSMOCG00000019077	ENSMOCG00000011304					ENSMOCG00000002655	ENSMOCG00000001135	ENSMOCG00000003427				ENSMOCG00000012735		ENSMOCG00000012711
ENSMOCG00000015364	ENSMOCG00000010604	ENSMOCG00000011756					ENSMOCG00000002692	ENSMOCG00000008961	ENSMOCG00000013484				ENSMOCG00000017397		ENSMOCG00000012717
ENSMOCG00000008406	ENSMOCG00000017973	ENSMOCG00000022249					ENSMOCG00000002694	ENSMOCG00000015087	ENSMOCG00000013850				ENSMOCG00000013615		ENSMOCG00000012718
ENSMOCG00000021275	ENSMOCG00000013220	ENSMOCG00000017523					ENSMOCG00000002717	ENSMOCG00000008331	ENSMOCG00000016668				ENSMOCG00000019985		ENSMOCG00000012873
ENSMOCG00000022647	ENSMOCG00000012401	ENSMOCG00000002820					ENSMOCG00000002744	ENSMOCG00000014421	ENSMOCG00000022460				ENSMOCG00000011450		ENSMOCG00000012883
ENSMOCG00000014849	ENSMOCG00000004819	ENSMOCG00000021281					ENSMOCG00000002765	ENSMOCG00000015113	ENSMOCG00000019955				ENSMOCG00000017052		ENSMOCG00000012893
ENSMOCG00000022312	ENSMOCG00000021085	ENSMOCG00000017619					ENSMOCG00000002774	ENSMOCG00000000054	ENSMOCG00000015909				ENSMOCG00000014839		ENSMOCG00000013072
ENSMOCG00000016367	ENSMOCG00000019998	ENSMOCG00000022394					ENSMOCG00000002778	ENSMOCG00000001065	ENSMOCG00000021270				ENSMOCG00000009953		ENSMOCG00000013290
ENSMOCG00000015600	ENSMOCG00000018431	ENSMOCG00000016727					ENSMOCG00000002819	ENSMOCG00000002491	ENSMOCG00000016446				ENSMOCG00000002576		ENSMOCG00000013313
ENSMOCG00000021992	ENSMOCG00000001663	ENSMOCG00000021777					ENSMOCG00000002843	ENSMOCG00000011329	ENSMOCG00000006478				ENSMOCG00000018716		ENSMOCG00000013404
ENSMOCG00000013810	ENSMOCG00000000183	ENSMOCG00000013505					ENSMOCG00000002853	ENSMOCG00000019286	ENSMOCG00000022847				ENSMOCG00000000144		ENSMOCG00000013435
ENSMOCG00000008114	ENSMOCG00000013050	ENSMOCG00000012815					ENSMOCG00000002858	ENSMOCG00000005324	ENSMOCG00000005506				ENSMOCG00000017893		ENSMOCG00000013438
ENSMOCG00000015161	ENSMOCG00000020630	ENSMOCG00000016462					ENSMOCG00000002870	ENSMOCG00000018769	ENSMOCG00000013220				ENSMOCG00000013793		ENSMOCG00000013455
ENSMOCG00000015482	ENSMOCG00000012290	ENSMOCG00000014812					ENSMOCG00000002877	ENSMOCG00000020863	ENSMOCG00000005236				ENSMOCG00000016237		ENSMOCG00000013503
ENSMOCG00000002168	ENSMOCG00000020774	ENSMOCG00000001961					ENSMOCG00000002899	ENSMOCG00000017772	ENSMOCG00000002274				ENSMOCG00000000818		ENSMOCG00000013546
ENSMOCG00000012314	ENSMOCG00000020156	ENSMOCG00000021358					ENSMOCG00000002907	ENSMOCG00000006684	ENSMOCG00000020386				ENSMOCG00000005370		ENSMOCG00000013572
ENSMOCG00000013814	ENSMOCG00000019009	ENSMOCG00000012741					ENSMOCG00000002908	ENSMOCG00000016434	ENSMOCG00000015907				ENSMOCG00000021987		ENSMOCG00000013580
ENSMOCG00000001576	ENSMOCG00000012462	ENSMOCG00000021580					ENSMOCG00000002912	ENSMOCG00000017347	ENSMOCG00000021941				ENSMOCG00000005313		ENSMOCG00000013600
ENSMOCG00000022235	ENSMOCG00000015364	ENSMOCG00000009378					ENSMOCG00000002927	ENSMOCG00000009498	ENSMOCG00000018352				ENSMOCG00000014964		ENSMOCG00000013611
ENSMOCG00000014173	ENSMOCG00000004633	ENSMOCG00000001252					ENSMOCG00000003013	ENSMOCG00000014402	ENSMOCG00000012253				ENSMOCG00000001266		ENSMOCG00000013678
ENSMOCG00000020756	ENSMOCG00000002177	ENSMOCG00000001202					ENSMOCG00000003020	ENSMOCG00000017894	ENSMOCG00000003183				ENSMOCG00000010151		ENSMOCG00000013721
ENSMOCG00000009978	ENSMOCG00000017825	ENSMOCG00000016073					ENSMOCG00000003039	ENSMOCG00000001685	ENSMOCG00000017374				ENSMOCG00000006644		ENSMOCG00000013798
ENSMOCG00000010497	ENSMOCG00000004684	ENSMOCG00000002947					ENSMOCG00000003097	ENSMOCG00000007155	ENSMOCG00000016733				ENSMOCG00000007202		ENSMOCG00000013817
ENSMOCG00000012796	ENSMOCG00000003754	ENSMOCG00000012683					ENSMOCG00000003100	ENSMOCG00000014252	ENSMOCG00000020630				ENSMOCG00000009106		ENSMOCG00000013818
ENSMOCG00000010064	ENSMOCG00000022101	ENSMOCG00000003345					ENSMOCG00000003107	ENSMOCG00000018710	ENSMOCG00000011634				ENSMOCG00000009531		ENSMOCG00000013856
ENSMOCG00000000706	ENSMOCG00000019055	ENSMOCG00000016047					ENSMOCG00000003156	ENSMOCG00000008048	ENSMOCG00000014239				ENSMOCG00000015620		ENSMOCG00000013909
ENSMOCG00000002338	ENSMOCG00000015710	ENSMOCG00000005458					ENSMOCG00000003165	ENSMOCG00000001588	ENSMOCG00000000096				ENSMOCG00000013580		ENSMOCG00000013972
ENSMOCG00000018668	ENSMOCG00000004993	ENSMOCG00000010463					ENSMOCG00000003168	ENSMOCG00000004209	ENSMOCG00000022107				ENSMOCG00000002433		ENSMOCG00000014009
ENSMOCG00000003199	ENSMOCG00000010776	ENSMOCG00000013014					ENSMOCG00000003189	ENSMOCG00000016221	ENSMOCG00000017026				ENSMOCG00000012860		ENSMOCG00000014019
ENSMOCG00000007470	ENSMOCG00000000744	ENSMOCG00000017232					ENSMOCG00000003237	ENSMOCG00000014866	ENSMOCG00000007000				ENSMOCG00000022985		ENSMOCG00000014199
ENSMOCG00000014654	ENSMOCG00000013691	ENSMOCG00000004898					ENSMOCG00000003240	ENSMOCG00000017100	ENSMOCG00000019444				ENSMOCG00000002069		ENSMOCG00000014275
ENSMOCG00000014374	ENSMOCG00000020614	ENSMOCG00000016065					ENSMOCG00000003280	ENSMOCG00000019021	ENSMOCG00000011587				ENSMOCG00000001584		ENSMOCG00000014315
ENSMOCG00000003754	ENSMOCG00000014413	ENSMOCG00000020720					ENSMOCG00000003282	ENSMOCG00000005532	ENSMOCG00000012138				ENSMOCG00000012996		ENSMOCG00000014381
ENSMOCG00000017619	ENSMOCG00000008279	ENSMOCG00000005560					ENSMOCG00000003333	ENSMOCG00000020123	ENSMOCG00000000849				ENSMOCG00000012361		ENSMOCG00000014410
ENSMOCG00000018067	ENSMOCG00000011223	ENSMOCG00000005343					ENSMOCG00000003344	ENSMOCG00000003344	ENSMOCG00000013920				ENSMOCG00000021982		ENSMOCG00000014419
ENSMOCG00000017264	ENSMOCG00000022566	ENSMOCG00000019962					ENSMOCG00000003368	ENSMOCG00000014307	ENSMOCG00000009741				ENSMOCG00000021276		ENSMOCG00000014518
ENSMOCG00000019183	ENSMOCG00000013553	ENSMOCG00000016729					ENSMOCG00000003397	ENSMOCG00000002616	ENSMOCG00000013311				ENSMOCG00000008144		ENSMOCG00000014520
ENSMOCG00000004288		ENSMOCG00000018361					ENSMOCG00000003427	ENSMOCG00000011269	ENSMOCG00000022480				ENSMOCG00000008136		ENSMOCG00000014535
ENSMOCG00000004506		ENSMOCG00000001190					ENSMOCG00000003474	ENSMOCG00000000406	ENSMOCG00000016421				ENSMOCG00000017580		ENSMOCG00000014540
ENSMOCG00000010596		ENSMOCG00000017221					ENSMOCG00000003519	ENSMOCG00000008642	ENSMOCG00000018085				ENSMOCG00000001307		ENSMOCG00000014553
ENSMOCG00000004613		ENSMOCG00000008699					ENSMOCG00000003577	ENSMOCG00000012185	ENSMOCG00000019431				ENSMOCG00000006653		ENSMOCG00000014602
ENSMOCG00000003084		ENSMOCG00000014292					ENSMOCG00000003588	ENSMOCG00000022316	ENSMOCG00000013643				ENSMOCG00000023031		ENSMOCG00000014610
ENSMOCG00000020644		ENSMOCG00000003990					ENSMOCG00000003596	ENSMOCG00000008725	ENSMOCG00000012670				ENSMOCG00000019798		ENSMOCG00000014625
ENSMOCG00000014260		ENSMOCG00000016254					ENSMOCG00000003603	ENSMOCG00000009206	ENSMOCG00000011081				ENSMOCG00000002557		ENSMOCG00000014629
ENSMOCG00000019972		ENSMOCG00000021837					ENSMOCG00000003607	ENSMOCG00000000621	ENSMOCG00000011415				ENSMOCG00000005008		ENSMOCG00000014669
ENSMOCG00000014669		ENSMOCG00000016589					ENSMOCG00000003615	ENSMOCG00000011084	ENSMOCG00000019608				ENSMOCG00000007933		ENSMOCG00000014677
ENSMOCG00000010135		ENSMOCG00000000356					ENSMOCG00000003617	ENSMOCG00000020645	ENSMOCG00000016782				ENSMOCG00000001968		ENSMOCG00000014782
ENSMOCG00000019091		ENSMOCG00000020189					ENSMOCG00000003627	ENSMOCG00000002717	ENSMOCG00000022282				ENSMOCG00000021413		ENSMOCG00000014822
ENSMOCG00000008467		ENSMOCG00000020499					ENSMOCG00000003644	ENSMOCG00000002554	ENSMOCG00000012310				ENSMOCG00000004166		ENSMOCG00000014885
ENSMOCG00000011926		ENSMOCG00000020421					ENSMOCG00000003677	ENSMOCG00000008908	ENSMOCG00000009734				ENSMOCG00000022575		ENSMOCG00000014925
ENSMOCG00000000842		ENSMOCG00000012753					ENSMOCG00000003698	ENSMOCG00000021576	ENSMOCG00000016440				ENSMOCG00000006592		ENSMOCG00000014988
ENSMOCG00000005783		ENSMOCG00000018129					ENSMOCG00000003754	ENSMOCG00000013833	ENSMOCG00000001355				ENSMOCG00000002406		ENSMOCG00000015010
ENSMOCG00000001995		ENSMOCG00000018217					ENSMOCG00000003812	ENSMOCG00000016316	ENSMOCG00000022155				ENSMOCG00000019293		ENSMOCG00000015141
ENSMOCG00000016304		ENSMOCG00000014652					ENSMOCG00000003824	ENSMOCG00000009400	ENSMOCG00000019066				ENSMOCG00000007706		ENSMOCG00000015172
ENSMOCG00000021991		ENSMOCG00000012221					ENSMOCG00000003826	ENSMOCG00000001978	ENSMOCG00000022566				ENSMOCG00000010933		ENSMOCG00000015280
ENSMOCG00000019079		ENSMOCG00000002451					ENSMOCG00000003830	ENSMOCG00000004469	ENSMOCG00000013553				ENSMOCG00000017833		ENSMOCG00000015291
ENSMOCG00000001017		ENSMOCG00000017837					ENSMOCG00000003953	ENSMOCG00000000062	ENSMOCG00000002870				ENSMOCG00000019926		ENSMOCG00000015301
ENSMOCG00000006676		ENSMOCG00000017400					ENSMOCG00000003984	ENSMOCG00000018020	ENSMOCG00000012049				ENSMOCG00000019292		ENSMOCG00000015332
ENSMOCG00000018374		ENSMOCG00000012084					ENSMOCG00000003995	ENSMOCG00000005258	ENSMOCG00000019061				ENSMOCG00000017947		ENSMOCG00000015349
ENSMOCG00000002883		ENSMOCG00000010383					ENSMOCG00000004015	ENSMOCG00000007278	ENSMOCG00000019969				ENSMOCG00000022832		ENSMOCG00000015375
ENSMOCG00000005946		ENSMOCG00000001799					ENSMOCG00000004019	ENSMOCG00000022358					ENSMOCG00000001527		ENSMOCG00000015421
ENSMOCG00000018484		ENSMOCG00000021766					ENSMOCG00000004097	ENSMOCG00000018547					ENSMOCG00000000316		ENSMOCG00000015624
ENSMOCG00000004260		ENSMOCG00000014110					ENSMOCG00000004112	ENSMOCG00000022202					ENSMOCG00000001567		ENSMOCG00000015635
ENSMOCG00000018440		ENSMOCG00000018948					ENSMOCG00000004118	ENSMOCG00000021121					ENSMOCG00000004573		ENSMOCG00000015676
ENSMOCG00000011565		ENSMOCG00000002751					ENSMOCG00000004145	ENSMOCG00000015450					ENSMOCG00000012650		ENSMOCG00000015729
ENSMOCG00000002648		ENSMOCG00000021407					ENSMOCG00000004176	ENSMOCG00000022299					ENSMOCG00000015377		ENSMOCG00000015880
ENSMOCG00000012516		ENSMOCG00000012342					ENSMOCG00000004189	ENSMOCG00000020734					ENSMOCG00000011940		ENSMOCG00000015940
ENSMOCG00000010788		ENSMOCG00000019801					ENSMOCG00000004209	ENSMOCG00000018677					ENSMOCG00000007745		ENSMOCG00000016041
ENSMOCG00000021188		ENSMOCG00000021152					ENSMOCG00000004288	ENSMOCG00000004548					ENSMOCG00000016637		ENSMOCG00000016051
ENSMOCG00000005441		ENSMOCG00000022178					ENSMOCG00000004292	ENSMOCG00000007792					ENSMOCG00000014685		ENSMOCG00000016233
ENSMOCG00000006817		ENSMOCG00000014600					ENSMOCG00000004304	ENSMOCG00000013864					ENSMOCG00000020730		ENSMOCG00000016304
ENSMOCG00000021858		ENSMOCG00000001481					ENSMOCG00000004352	ENSMOCG00000013809					ENSMOCG00000020940		ENSMOCG00000016423
ENSMOCG00000011223		ENSMOCG00000008425					ENSMOCG00000004406	ENSMOCG00000010817					ENSMOCG00000004885		ENSMOCG00000016550
ENSMOCG00000022209		ENSMOCG00000013076					ENSMOCG00000004410	ENSMOCG00000020132					ENSMOCG00000015114		ENSMOCG00000016607
ENSMOCG00000011022		ENSMOCG00000012781					ENSMOCG00000004454	ENSMOCG00000012504					ENSMOCG00000017740		ENSMOCG00000016614
ENSMOCG00000008399		ENSMOCG00000006968					ENSMOCG00000004458	ENSMOCG00000013161					ENSMOCG00000023000		ENSMOCG00000016618
ENSMOCG00000000489		ENSMOCG00000016096					ENSMOCG00000004469	ENSMOCG00000006173					ENSMOCG00000017012		ENSMOCG00000016721
ENSMOCG00000011408		ENSMOCG00000021804					ENSMOCG00000004505	ENSMOCG00000016652					ENSMOCG00000018879		ENSMOCG00000016789
ENSMOCG00000021018		ENSMOCG00000015523					ENSMOCG00000004510	ENSMOCG00000004943					ENSMOCG00000013290		ENSMOCG00000016816
ENSMOCG00000001299		ENSMOCG00000000841					ENSMOCG00000004514	ENSMOCG00000003474					ENSMOCG00000012740		ENSMOCG00000016900
ENSMOCG00000019256		ENSMOCG00000007092					ENSMOCG00000004548	ENSMOCG00000016188					ENSMOCG00000008890		ENSMOCG00000017016
ENSMOCG00000019337		ENSMOCG00000012519					ENSMOCG00000004568	ENSMOCG00000020007					ENSMOCG00000001669		ENSMOCG00000017024
ENSMOCG00000008417		ENSMOCG00000001132					ENSMOCG00000004589	ENSMOCG00000012484					ENSMOCG00000007722		ENSMOCG00000017042
ENSMOCG00000016418		ENSMOCG00000014073					ENSMOCG00000004601	ENSMOCG00000005195					ENSMOCG00000000695		ENSMOCG00000017137
ENSMOCG00000003892		ENSMOCG00000007072					ENSMOCG00000004620	ENSMOCG00000011154					ENSMOCG00000011052		ENSMOCG00000017178
ENSMOCG00000015737		ENSMOCG00000004169					ENSMOCG00000004626	ENSMOCG00000008336					ENSMOCG00000021418		ENSMOCG00000017240
ENSMOCG00000015059		ENSMOCG00000000329					ENSMOCG00000004633	ENSMOCG00000017294					ENSMOCG00000019291		ENSMOCG00000017334
ENSMOCG00000003464		ENSMOCG00000000656					ENSMOCG00000004653	ENSMOCG00000013400					ENSMOCG00000001614		ENSMOCG00000017434
ENSMOCG00000012672		ENSMOCG00000012463					ENSMOCG00000004668	ENSMOCG00000021274					ENSMOCG00000012911		ENSMOCG00000017492
ENSMOCG00000000039		ENSMOCG00000003627					ENSMOCG00000004684	ENSMOCG00000015790					ENSMOCG00000012481		ENSMOCG00000017507
ENSMOCG00000019733		ENSMOCG00000015582					ENSMOCG00000004685	ENSMOCG00000014911					ENSMOCG00000015988		ENSMOCG00000017547
ENSMOCG00000004633		ENSMOCG00000019994					ENSMOCG00000004698	ENSMOCG00000012402					ENSMOCG00000010700		ENSMOCG00000017584
ENSMOCG00000021294		ENSMOCG00000010569					ENSMOCG00000004738	ENSMOCG00000008284					ENSMOCG00000015170		ENSMOCG00000017608
ENSMOCG00000020870		ENSMOCG00000001985					ENSMOCG00000004756	ENSMOCG00000018928					ENSMOCG00000002612		ENSMOCG00000017745
ENSMOCG00000003378		ENSMOCG00000003658					ENSMOCG00000004764	ENSMOCG00000016067					ENSMOCG00000010831		ENSMOCG00000017749
ENSMOCG00000009122		ENSMOCG00000020127					ENSMOCG00000004766	ENSMOCG00000005709					ENSMOCG00000007861		ENSMOCG00000017774
ENSMOCG00000008658		ENSMOCG00000002805					ENSMOCG00000004769	ENSMOCG00000001280					ENSMOCG00000019300		ENSMOCG00000017814
ENSMOCG00000013074		ENSMOCG00000019972					ENSMOCG00000004809	ENSMOCG00000015857					ENSMOCG00000022089		ENSMOCG00000017826
ENSMOCG00000018202		ENSMOCG00000016308					ENSMOCG00000004819	ENSMOCG00000018742					ENSMOCG00000008936		ENSMOCG00000017947
ENSMOCG00000001237		ENSMOCG00000002810					ENSMOCG00000004820	ENSMOCG00000020387					ENSMOCG00000022175		ENSMOCG00000017976
ENSMOCG00000020100		ENSMOCG00000014276					ENSMOCG00000004872	ENSMOCG00000018772					ENSMOCG00000014001		ENSMOCG00000017980
ENSMOCG00000015143		ENSMOCG00000003238					ENSMOCG00000004913	ENSMOCG00000010715					ENSMOCG00000020428		ENSMOCG00000018006
ENSMOCG00000009080		ENSMOCG00000013532					ENSMOCG00000004943	ENSMOCG00000008316					ENSMOCG00000021536		ENSMOCG00000018009
		ENSMOCG00000019651					ENSMOCG00000004986	ENSMOCG00000013835					ENSMOCG00000007623		ENSMOCG00000018013
		ENSMOCG00000022883					ENSMOCG00000004993	ENSMOCG00000020092					ENSMOCG00000001063		ENSMOCG00000018016
		ENSMOCG00000008016					ENSMOCG00000005067	ENSMOCG00000016757					ENSMOCG00000003980		ENSMOCG00000018069
		ENSMOCG00000022540					ENSMOCG00000005115	ENSMOCG00000012063					ENSMOCG00000006662		ENSMOCG00000018146
		ENSMOCG00000016031					ENSMOCG00000005130	ENSMOCG00000013007					ENSMOCG00000020107		ENSMOCG00000018153
		ENSMOCG00000006029					ENSMOCG00000005147	ENSMOCG00000004820					ENSMOCG00000016413		ENSMOCG00000018159
		ENSMOCG00000004450					ENSMOCG00000005185	ENSMOCG00000005524					ENSMOCG00000012759		ENSMOCG00000018259
		ENSMOCG00000014656					ENSMOCG00000005191	ENSMOCG00000000255					ENSMOCG00000017745		ENSMOCG00000018442
		ENSMOCG00000002209					ENSMOCG00000005195	ENSMOCG00000009950					ENSMOCG00000004762		ENSMOCG00000018548
		ENSMOCG00000004407					ENSMOCG00000005212	ENSMOCG00000010409					ENSMOCG00000001904		ENSMOCG00000018560
		ENSMOCG00000007160					ENSMOCG00000005236	ENSMOCG00000000320					ENSMOCG00000001793		ENSMOCG00000018572
		ENSMOCG00000011678					ENSMOCG00000005244	ENSMOCG00000012064					ENSMOCG00000012885		ENSMOCG00000018724
		ENSMOCG00000003863					ENSMOCG00000005253	ENSMOCG00000016687					ENSMOCG00000021620		ENSMOCG00000018743
		ENSMOCG00000017236					ENSMOCG00000005258	ENSMOCG00000014958					ENSMOCG00000009056		ENSMOCG00000018764
		ENSMOCG00000005334					ENSMOCG00000005315	ENSMOCG00000017034					ENSMOCG00000000701		ENSMOCG00000018772
		ENSMOCG00000007672					ENSMOCG00000005324	ENSMOCG00000000311					ENSMOCG00000018286		ENSMOCG00000018803
		ENSMOCG00000013250					ENSMOCG00000005401	ENSMOCG00000014551					ENSMOCG00000004335		ENSMOCG00000018852
		ENSMOCG00000003236					ENSMOCG00000005408	ENSMOCG00000021444					ENSMOCG00000017327		ENSMOCG00000018857
		ENSMOCG00000013596					ENSMOCG00000005411	ENSMOCG00000018192					ENSMOCG00000018989		ENSMOCG00000018891
		ENSMOCG00000022124					ENSMOCG00000005441	ENSMOCG00000022352					ENSMOCG00000015288		ENSMOCG00000018906
		ENSMOCG00000015143					ENSMOCG00000005455	ENSMOCG00000019075					ENSMOCG00000017082		ENSMOCG00000018954
		ENSMOCG00000011971					ENSMOCG00000005483	ENSMOCG00000001352					ENSMOCG00000012444		ENSMOCG00000018993
		ENSMOCG00000010218					ENSMOCG00000005486	ENSMOCG00000008003					ENSMOCG00000009415		ENSMOCG00000019021
		ENSMOCG00000002874					ENSMOCG00000005524	ENSMOCG00000008611					ENSMOCG00000014316		ENSMOCG00000019053
		ENSMOCG00000003116					ENSMOCG00000005532	ENSMOCG00000012538					ENSMOCG00000020448		ENSMOCG00000019059
		ENSMOCG00000000303					ENSMOCG00000005534	ENSMOCG00000021079					ENSMOCG00000012247		ENSMOCG00000019091
		ENSMOCG00000002846					ENSMOCG00000005539	ENSMOCG00000015189					ENSMOCG00000016905		ENSMOCG00000019140
		ENSMOCG00000022353					ENSMOCG00000005561	ENSMOCG00000015105					ENSMOCG00000022323		ENSMOCG00000019150
		ENSMOCG00000014540					ENSMOCG00000005567	ENSMOCG00000018788					ENSMOCG00000017272		ENSMOCG00000019166
		ENSMOCG00000012898					ENSMOCG00000005620	ENSMOCG00000014706					ENSMOCG00000022507		ENSMOCG00000019172
		ENSMOCG00000002832					ENSMOCG00000005666	ENSMOCG00000011112					ENSMOCG00000013237		ENSMOCG00000019198
		ENSMOCG00000007685					ENSMOCG00000005669	ENSMOCG00000017240					ENSMOCG00000002105		ENSMOCG00000019252
		ENSMOCG00000011144					ENSMOCG00000005709	ENSMOCG00000010821					ENSMOCG00000015423		ENSMOCG00000019286
		ENSMOCG00000006130					ENSMOCG00000005712	ENSMOCG00000010612					ENSMOCG00000020150		ENSMOCG00000019292
		ENSMOCG00000004135					ENSMOCG00000005743	ENSMOCG00000004145					ENSMOCG00000002287		ENSMOCG00000019309
		ENSMOCG00000000443					ENSMOCG00000005745	ENSMOCG00000001609					ENSMOCG00000018031		ENSMOCG00000019385
		ENSMOCG00000007289					ENSMOCG00000005754	ENSMOCG00000005754					ENSMOCG00000015470		ENSMOCG00000019469
		ENSMOCG00000013360					ENSMOCG00000005784	ENSMOCG00000008006					ENSMOCG00000003422		ENSMOCG00000019495
		ENSMOCG00000009005					ENSMOCG00000005816	ENSMOCG00000021547					ENSMOCG00000014889		ENSMOCG00000019508
		ENSMOCG00000014818					ENSMOCG00000005822	ENSMOCG00000012083					ENSMOCG00000005801		ENSMOCG00000019532
		ENSMOCG00000013927					ENSMOCG00000005844	ENSMOCG00000018476					ENSMOCG00000021083		ENSMOCG00000019596
		ENSMOCG00000006150					ENSMOCG00000005874	ENSMOCG00000000471					ENSMOCG00000003162		ENSMOCG00000019611
		ENSMOCG00000022281					ENSMOCG00000005876	ENSMOCG00000007149					ENSMOCG00000021019		ENSMOCG00000019613
		ENSMOCG00000007431					ENSMOCG00000005881	ENSMOCG00000016986					ENSMOCG00000012585		ENSMOCG00000019761
		ENSMOCG00000001767					ENSMOCG00000005922	ENSMOCG00000011992					ENSMOCG00000003028		ENSMOCG00000019774
		ENSMOCG00000002242					ENSMOCG00000005946	ENSMOCG00000019030					ENSMOCG00000022293		ENSMOCG00000019854
		ENSMOCG00000012525					ENSMOCG00000005971	ENSMOCG00000010636					ENSMOCG00000018373		ENSMOCG00000019856
		ENSMOCG00000003049					ENSMOCG00000006006	ENSMOCG00000019343					ENSMOCG00000020139		ENSMOCG00000019896
		ENSMOCG00000015283					ENSMOCG00000006060	ENSMOCG00000003617					ENSMOCG00000016719		ENSMOCG00000019955
		ENSMOCG00000021684					ENSMOCG00000006114	ENSMOCG00000005411					ENSMOCG00000003777		ENSMOCG00000020008
		ENSMOCG00000016811					ENSMOCG00000006115	ENSMOCG00000022129					ENSMOCG00000003837		ENSMOCG00000020077
		ENSMOCG00000004230					ENSMOCG00000006156	ENSMOCG00000010049					ENSMOCG00000015671		ENSMOCG00000020100
		ENSMOCG00000017832					ENSMOCG00000006173	ENSMOCG00000014129					ENSMOCG00000011421		ENSMOCG00000020179
		ENSMOCG00000012140					ENSMOCG00000006207	ENSMOCG00000001320					ENSMOCG00000000558		ENSMOCG00000020180
		ENSMOCG00000011563					ENSMOCG00000006247	ENSMOCG00000016647					ENSMOCG00000005388		ENSMOCG00000020211
		ENSMOCG00000021663					ENSMOCG00000006319	ENSMOCG00000001170					ENSMOCG00000005916		ENSMOCG00000020246
		ENSMOCG00000001982					ENSMOCG00000006328	ENSMOCG00000009752					ENSMOCG00000008037		ENSMOCG00000020303
		ENSMOCG00000004873					ENSMOCG00000006357	ENSMOCG00000001673					ENSMOCG00000000870		ENSMOCG00000020373
		ENSMOCG00000012464					ENSMOCG00000006368	ENSMOCG00000022685					ENSMOCG00000002708		ENSMOCG00000020411
		ENSMOCG00000007941					ENSMOCG00000006406	ENSMOCG00000015673					ENSMOCG00000001126		ENSMOCG00000020455
		ENSMOCG00000000757					ENSMOCG00000006431	ENSMOCG00000001773					ENSMOCG00000010445		ENSMOCG00000020534
		ENSMOCG00000016556					ENSMOCG00000006450	ENSMOCG00000021565					ENSMOCG00000018201		ENSMOCG00000020546
		ENSMOCG00000022586					ENSMOCG00000006478	ENSMOCG00000015019					ENSMOCG00000014286		ENSMOCG00000020561
		ENSMOCG00000003928					ENSMOCG00000006483	ENSMOCG00000013851					ENSMOCG00000020359		ENSMOCG00000020752
		ENSMOCG00000013828					ENSMOCG00000006519	ENSMOCG00000009802					ENSMOCG00000013982		ENSMOCG00000020760
		ENSMOCG00000002318					ENSMOCG00000006543	ENSMOCG00000010361					ENSMOCG00000005906		ENSMOCG00000020776
		ENSMOCG00000014983					ENSMOCG00000006549	ENSMOCG00000012559					ENSMOCG00000009016		ENSMOCG00000020789
		ENSMOCG00000012790					ENSMOCG00000006556	ENSMOCG00000019687					ENSMOCG00000011923		ENSMOCG00000020839
		ENSMOCG00000018013					ENSMOCG00000006615	ENSMOCG00000013484					ENSMOCG00000017406		ENSMOCG00000020869
		ENSMOCG00000020192					ENSMOCG00000006624	ENSMOCG00000017778					ENSMOCG00000003164		ENSMOCG00000020911
		ENSMOCG00000013937					ENSMOCG00000006635	ENSMOCG00000016806					ENSMOCG00000015685		ENSMOCG00000020923
		ENSMOCG00000009474					ENSMOCG00000006651	ENSMOCG00000013348					ENSMOCG00000012882		ENSMOCG00000020937
		ENSMOCG00000015011					ENSMOCG00000006656	ENSMOCG00000016856					ENSMOCG00000020797		ENSMOCG00000021099
		ENSMOCG00000021665					ENSMOCG00000006681	ENSMOCG00000008114					ENSMOCG00000007236		ENSMOCG00000021132
		ENSMOCG00000022938					ENSMOCG00000006684	ENSMOCG00000021687					ENSMOCG00000019660		ENSMOCG00000021166
		ENSMOCG00000017426					ENSMOCG00000006697	ENSMOCG00000004589					ENSMOCG00000022504		ENSMOCG00000021169
		ENSMOCG00000004585					ENSMOCG00000006767	ENSMOCG00000021139					ENSMOCG00000002695		ENSMOCG00000021186
		ENSMOCG00000015476					ENSMOCG00000006817	ENSMOCG00000022753					ENSMOCG00000005223		ENSMOCG00000021209
		ENSMOCG00000013994					ENSMOCG00000006845	ENSMOCG00000014102					ENSMOCG00000019157		ENSMOCG00000021234
		ENSMOCG00000004928					ENSMOCG00000006896	ENSMOCG00000015909					ENSMOCG00000019333		ENSMOCG00000021263
		ENSMOCG00000012312					ENSMOCG00000006901	ENSMOCG00000014301					ENSMOCG00000002201		ENSMOCG00000021297
		ENSMOCG00000013939					ENSMOCG00000006905	ENSMOCG00000010812					ENSMOCG00000020571		ENSMOCG00000021339
		ENSMOCG00000022910					ENSMOCG00000006928	ENSMOCG00000021270					ENSMOCG00000007838		ENSMOCG00000021399
		ENSMOCG00000017509					ENSMOCG00000006939	ENSMOCG00000011498					ENSMOCG00000004723		ENSMOCG00000021407
		ENSMOCG00000018428					ENSMOCG00000006941	ENSMOCG00000007271					ENSMOCG00000014018		ENSMOCG00000021458
		ENSMOCG00000015022					ENSMOCG00000006984	ENSMOCG00000014508					ENSMOCG00000019389		ENSMOCG00000021507
		ENSMOCG00000001506					ENSMOCG00000006992	ENSMOCG00000017973					ENSMOCG00000011567		ENSMOCG00000021509
		ENSMOCG00000022824					ENSMOCG00000006996	ENSMOCG00000013220					ENSMOCG00000015287		ENSMOCG00000021555
		ENSMOCG00000010911					ENSMOCG00000007000	ENSMOCG00000021830					ENSMOCG00000021583		ENSMOCG00000021614
		ENSMOCG00000000860					ENSMOCG00000007005	ENSMOCG00000014857					ENSMOCG00000017643		ENSMOCG00000021680
		ENSMOCG00000008847					ENSMOCG00000007035	ENSMOCG00000005236					ENSMOCG00000021599		ENSMOCG00000021732
		ENSMOCG00000014170					ENSMOCG00000007041	ENSMOCG00000002274					ENSMOCG00000008239		ENSMOCG00000021767
		ENSMOCG00000012372					ENSMOCG00000007124	ENSMOCG00000019541					ENSMOCG00000019808		ENSMOCG00000021922
		ENSMOCG00000014116					ENSMOCG00000007131	ENSMOCG00000021085					ENSMOCG00000018354		ENSMOCG00000021938
		ENSMOCG00000020388					ENSMOCG00000007135	ENSMOCG00000021017					ENSMOCG00000021073		ENSMOCG00000022060
		ENSMOCG00000008854					ENSMOCG00000007149	ENSMOCG00000019998					ENSMOCG00000015869		ENSMOCG00000022147
		ENSMOCG00000001072					ENSMOCG00000007155	ENSMOCG00000017020					ENSMOCG00000021666		ENSMOCG00000022163
		ENSMOCG00000007550					ENSMOCG00000007179	ENSMOCG00000000183					ENSMOCG00000018114		ENSMOCG00000022201
		ENSMOCG00000014283					ENSMOCG00000007254	ENSMOCG00000004118					ENSMOCG00000010909		ENSMOCG00000022225
		ENSMOCG00000009622					ENSMOCG00000007271	ENSMOCG00000010565					ENSMOCG00000006301		ENSMOCG00000022232
		ENSMOCG00000004258					ENSMOCG00000007278	ENSMOCG00000021941					ENSMOCG00000007436		ENSMOCG00000022257
		ENSMOCG00000011876					ENSMOCG00000007298	ENSMOCG00000018352					ENSMOCG00000022963		ENSMOCG00000022446
		ENSMOCG00000021370					ENSMOCG00000007333	ENSMOCG00000013127					ENSMOCG00000011046		ENSMOCG00000022461
		ENSMOCG00000018418					ENSMOCG00000007340	ENSMOCG00000006156					ENSMOCG00000016128		ENSMOCG00000022492
		ENSMOCG00000017934					ENSMOCG00000007342	ENSMOCG00000012253					ENSMOCG00000003193		ENSMOCG00000022521
		ENSMOCG00000002758					ENSMOCG00000007420	ENSMOCG00000021539					ENSMOCG00000011094		ENSMOCG00000022628
		ENSMOCG00000018346					ENSMOCG00000007429	ENSMOCG00000017374					ENSMOCG00000021674		ENSMOCG00000022652
		ENSMOCG00000002587					ENSMOCG00000007452	ENSMOCG00000011634					ENSMOCG00000007093		ENSMOCG00000022837
		ENSMOCG00000017950					ENSMOCG00000007487	ENSMOCG00000014239					ENSMOCG00000017355		ENSMOCG00000022846
		ENSMOCG00000019928					ENSMOCG00000007549	ENSMOCG00000000096					ENSMOCG00000008043		ENSMOCG00000022869
		ENSMOCG00000021130					ENSMOCG00000007550	ENSMOCG00000017369					ENSMOCG00000000456		ENSMOCG00000022922
		ENSMOCG00000011209					ENSMOCG00000007576	ENSMOCG00000014854					ENSMOCG00000021686		ENSMOCG00000022950
		ENSMOCG00000012480					ENSMOCG00000007606	ENSMOCG00000013224					ENSMOCG00000009292		ENSMOCG00000022975
		ENSMOCG00000018023					ENSMOCG00000007625	ENSMOCG00000007000					ENSMOCG00000014870
		ENSMOCG00000017936					ENSMOCG00000007633	ENSMOCG00000010330					ENSMOCG00000009478
		ENSMOCG00000011066					ENSMOCG00000007638	ENSMOCG00000016353					ENSMOCG00000020049
		ENSMOCG00000007966					ENSMOCG00000007652	ENSMOCG00000018202					ENSMOCG00000004718
		ENSMOCG00000021188					ENSMOCG00000007681	ENSMOCG00000012138					ENSMOCG00000020445
		ENSMOCG00000017235					ENSMOCG00000007687	ENSMOCG00000002091					ENSMOCG00000014759
		ENSMOCG00000012099					ENSMOCG00000007690	ENSMOCG00000013527					ENSMOCG00000019059
		ENSMOCG00000010147					ENSMOCG00000007742	ENSMOCG00000013013					ENSMOCG00000000198
		ENSMOCG00000004728					ENSMOCG00000007772	ENSMOCG00000013920					ENSMOCG00000017288
		ENSMOCG00000017017					ENSMOCG00000007792	ENSMOCG00000009741					ENSMOCG00000022198
		ENSMOCG00000000048					ENSMOCG00000007834	ENSMOCG00000022716					ENSMOCG00000009667
		ENSMOCG00000000146					ENSMOCG00000007870	ENSMOCG00000020380					ENSMOCG00000008431
		ENSMOCG00000000238					ENSMOCG00000007931	ENSMOCG00000021991					ENSMOCG00000000262
		ENSMOCG00000009440					ENSMOCG00000007976	ENSMOCG00000004633					ENSMOCG00000001380
		ENSMOCG00000008636					ENSMOCG00000007977	ENSMOCG00000013311					ENSMOCG00000020473
		ENSMOCG00000016876					ENSMOCG00000007998	ENSMOCG00000022480					ENSMOCG00000012118
		ENSMOCG00000014890					ENSMOCG00000008003	ENSMOCG00000018085					ENSMOCG00000016872
		ENSMOCG00000018891					ENSMOCG00000008006	ENSMOCG00000002177					ENSMOCG00000020399
		ENSMOCG00000007031					ENSMOCG00000008024	ENSMOCG00000019431					ENSMOCG00000020181
		ENSMOCG00000015483					ENSMOCG00000008026	ENSMOCG00000013643					ENSMOCG00000003759
		ENSMOCG00000015676					ENSMOCG00000008048	ENSMOCG00000002556					ENSMOCG00000019011
		ENSMOCG00000011545					ENSMOCG00000008071	ENSMOCG00000003995					ENSMOCG00000000542
		ENSMOCG00000013396					ENSMOCG00000008114	ENSMOCG00000007131					ENSMOCG00000017358
		ENSMOCG00000004623					ENSMOCG00000008215	ENSMOCG00000001287					ENSMOCG00000009946
		ENSMOCG00000001049					ENSMOCG00000008218	ENSMOCG00000003754					ENSMOCG00000010206
		ENSMOCG00000001548					ENSMOCG00000008224	ENSMOCG00000022101					ENSMOCG00000015963
		ENSMOCG00000018212					ENSMOCG00000008243	ENSMOCG00000020990					ENSMOCG00000014883
		ENSMOCG00000017163					ENSMOCG00000008258	ENSMOCG00000013212					ENSMOCG00000005064
		ENSMOCG00000015349					ENSMOCG00000008279	ENSMOCG00000005881					ENSMOCG00000013244
		ENSMOCG00000007350					ENSMOCG00000008284	ENSMOCG00000021540					ENSMOCG00000002828
		ENSMOCG00000018935					ENSMOCG00000008292	ENSMOCG00000021425					ENSMOCG00000022406
		ENSMOCG00000001003					ENSMOCG00000008300	ENSMOCG00000012310					ENSMOCG00000021180
		ENSMOCG00000010684					ENSMOCG00000008314	ENSMOCG00000009734					ENSMOCG00000005880
		ENSMOCG00000015025					ENSMOCG00000008316	ENSMOCG00000008024					ENSMOCG00000014188
		ENSMOCG00000002738					ENSMOCG00000008331	ENSMOCG00000016393					ENSMOCG00000018675
		ENSMOCG00000012664					ENSMOCG00000008332	ENSMOCG00000022048					ENSMOCG00000002823
		ENSMOCG00000003483					ENSMOCG00000008336	ENSMOCG00000002853					ENSMOCG00000012819
		ENSMOCG00000020789					ENSMOCG00000008406	ENSMOCG00000016440					ENSMOCG00000001382
		ENSMOCG00000020813					ENSMOCG00000008408	ENSMOCG00000001355					ENSMOCG00000000081
		ENSMOCG00000016783					ENSMOCG00000008422	ENSMOCG00000019498					ENSMOCG00000013508
		ENSMOCG00000008836					ENSMOCG00000008439	ENSMOCG00000019066					ENSMOCG00000000095
		ENSMOCG00000010421					ENSMOCG00000008467	ENSMOCG00000011875					ENSMOCG00000018939
		ENSMOCG00000018381					ENSMOCG00000008515	ENSMOCG00000000170					ENSMOCG00000012913
		ENSMOCG00000000658					ENSMOCG00000008527	ENSMOCG00000008279					ENSMOCG00000004095
		ENSMOCG00000017411					ENSMOCG00000008544	ENSMOCG00000021554					ENSMOCG00000020770
		ENSMOCG00000018770					ENSMOCG00000008557	ENSMOCG00000013729					ENSMOCG00000002266
		ENSMOCG00000004685					ENSMOCG00000008562	ENSMOCG00000002310					ENSMOCG00000002890
		ENSMOCG00000016622					ENSMOCG00000008578	ENSMOCG00000022566					ENSMOCG00000017418
		ENSMOCG00000013761					ENSMOCG00000008611	ENSMOCG00000013553					ENSMOCG00000000363
		ENSMOCG00000022943					ENSMOCG00000008619	ENSMOCG00000013687					ENSMOCG00000012639
		ENSMOCG00000008210					ENSMOCG00000008628	ENSMOCG00000019007					ENSMOCG00000020271
		ENSMOCG00000013293					ENSMOCG00000008642	ENSMOCG00000002870					ENSMOCG00000002555
		ENSMOCG00000011367					ENSMOCG00000008645	ENSMOCG00000011564					ENSMOCG00000005672
		ENSMOCG00000001753					ENSMOCG00000008658	ENSMOCG00000014494					ENSMOCG00000014661
		ENSMOCG00000021244					ENSMOCG00000008680	ENSMOCG00000022047					ENSMOCG00000021371
		ENSMOCG00000006743					ENSMOCG00000008698	ENSMOCG00000011528					ENSMOCG00000005099
		ENSMOCG00000005516					ENSMOCG00000008725	ENSMOCG00000014228					ENSMOCG00000000984
		ENSMOCG00000000538					ENSMOCG00000008728	ENSMOCG00000017697					ENSMOCG00000005302
		ENSMOCG00000019324					ENSMOCG00000008730	ENSMOCG00000019050					ENSMOCG00000013213
		ENSMOCG00000011054					ENSMOCG00000008760	ENSMOCG00000019351					ENSMOCG00000004547
		ENSMOCG00000013304					ENSMOCG00000008786	ENSMOCG00000017863					ENSMOCG00000000579
		ENSMOCG00000022415					ENSMOCG00000008812	ENSMOCG00000012049					ENSMOCG00000020855
		ENSMOCG00000017460					ENSMOCG00000008839	ENSMOCG00000019061					ENSMOCG00000002843
		ENSMOCG00000009514					ENSMOCG00000008843	ENSMOCG00000018696					ENSMOCG00000018620
		ENSMOCG00000022126					ENSMOCG00000008847	ENSMOCG00000003013					ENSMOCG00000012299
		ENSMOCG00000019836					ENSMOCG00000008857						ENSMOCG00000021843
		ENSMOCG00000019122					ENSMOCG00000008867						ENSMOCG00000017245
		ENSMOCG00000000336					ENSMOCG00000008908						ENSMOCG00000000753
		ENSMOCG00000006657					ENSMOCG00000008961						ENSMOCG00000015657
		ENSMOCG00000021147					ENSMOCG00000008972						ENSMOCG00000014393
		ENSMOCG00000013821					ENSMOCG00000008995						ENSMOCG00000019627
		ENSMOCG00000008331					ENSMOCG00000009080						ENSMOCG00000007535
		ENSMOCG00000015741					ENSMOCG00000009094						ENSMOCG00000002655
		ENSMOCG00000005645					ENSMOCG00000009122						ENSMOCG00000019259
		ENSMOCG00000005455					ENSMOCG00000009146						ENSMOCG00000015880
		ENSMOCG00000011658					ENSMOCG00000009162						ENSMOCG00000020711
		ENSMOCG00000009613					ENSMOCG00000009206						ENSMOCG00000018246
		ENSMOCG00000002970					ENSMOCG00000009220						ENSMOCG00000017153
		ENSMOCG00000010809					ENSMOCG00000009222						ENSMOCG00000002908
		ENSMOCG00000011374					ENSMOCG00000009227						ENSMOCG00000002440
		ENSMOCG00000014903					ENSMOCG00000009235						ENSMOCG00000002212
		ENSMOCG00000002491					ENSMOCG00000009253						ENSMOCG00000020534
		ENSMOCG00000011329					ENSMOCG00000009292						ENSMOCG00000000755
		ENSMOCG00000004088					ENSMOCG00000009302						ENSMOCG00000004338
		ENSMOCG00000019286					ENSMOCG00000009310						ENSMOCG00000012829
		ENSMOCG00000021280					ENSMOCG00000009350						ENSMOCG00000001629
		ENSMOCG00000019995					ENSMOCG00000009391						ENSMOCG00000017615
		ENSMOCG00000001845					ENSMOCG00000009400						ENSMOCG00000015125
		ENSMOCG00000001278					ENSMOCG00000009480						ENSMOCG00000016176
		ENSMOCG00000014698					ENSMOCG00000009498						ENSMOCG00000002748
		ENSMOCG00000006479					ENSMOCG00000009569						ENSMOCG00000008831
		ENSMOCG00000012377					ENSMOCG00000009592						ENSMOCG00000022605
		ENSMOCG00000018312					ENSMOCG00000009628						ENSMOCG00000018041
		ENSMOCG00000013769					ENSMOCG00000009630						ENSMOCG00000022864
		ENSMOCG00000010413					ENSMOCG00000009642						ENSMOCG00000013238
		ENSMOCG00000003255					ENSMOCG00000009655						ENSMOCG00000007915
		ENSMOCG00000021876					ENSMOCG00000009667						ENSMOCG00000012767
		ENSMOCG00000017573					ENSMOCG00000009679						ENSMOCG00000019630
		ENSMOCG00000014899					ENSMOCG00000009730						ENSMOCG00000002954
		ENSMOCG00000015731					ENSMOCG00000009734						ENSMOCG00000009148
		ENSMOCG00000020582					ENSMOCG00000009741						ENSMOCG00000014621
		ENSMOCG00000000468					ENSMOCG00000009752						ENSMOCG00000010186
		ENSMOCG00000004772					ENSMOCG00000009761						ENSMOCG00000000267
		ENSMOCG00000005040					ENSMOCG00000009775						ENSMOCG00000021365
		ENSMOCG00000015600					ENSMOCG00000009796						ENSMOCG00000012742
		ENSMOCG00000022318					ENSMOCG00000009802						ENSMOCG00000017068
		ENSMOCG00000022027					ENSMOCG00000009806						ENSMOCG00000015578
		ENSMOCG00000021577					ENSMOCG00000009811						ENSMOCG00000020065
		ENSMOCG00000001981					ENSMOCG00000009820						ENSMOCG00000017956
		ENSMOCG00000009114					ENSMOCG00000009839						ENSMOCG00000002095
		ENSMOCG00000016267					ENSMOCG00000009855						ENSMOCG00000009594
		ENSMOCG00000012734					ENSMOCG00000009909						ENSMOCG00000005954
		ENSMOCG00000011109					ENSMOCG00000009928						ENSMOCG00000015967
		ENSMOCG00000000965					ENSMOCG00000009938						ENSMOCG00000020595
		ENSMOCG00000016110					ENSMOCG00000009940						ENSMOCG00000019760
		ENSMOCG00000016037					ENSMOCG00000009944						ENSMOCG00000016834
		ENSMOCG00000006436					ENSMOCG00000009950						ENSMOCG00000016223
		ENSMOCG00000000510					ENSMOCG00000009978						ENSMOCG00000003358
		ENSMOCG00000007654					ENSMOCG00000009979						ENSMOCG00000011165
		ENSMOCG00000004304					ENSMOCG00000010049						ENSMOCG00000013514
		ENSMOCG00000013663					ENSMOCG00000010067						ENSMOCG00000006224
		ENSMOCG00000015999					ENSMOCG00000010072						ENSMOCG00000009792
		ENSMOCG00000001622					ENSMOCG00000010105						ENSMOCG00000017935
		ENSMOCG00000005442					ENSMOCG00000010111						ENSMOCG00000010527
		ENSMOCG00000019710					ENSMOCG00000010164						ENSMOCG00000019715
		ENSMOCG00000020307					ENSMOCG00000010206						ENSMOCG00000002648
		ENSMOCG00000007901					ENSMOCG00000010230						ENSMOCG00000021974
		ENSMOCG00000016367					ENSMOCG00000010243						ENSMOCG00000008775
		ENSMOCG00000004863					ENSMOCG00000010251						ENSMOCG00000000229
		ENSMOCG00000014374					ENSMOCG00000010291						ENSMOCG00000015862
		ENSMOCG00000012923					ENSMOCG00000010299						ENSMOCG00000000747
		ENSMOCG00000002664					ENSMOCG00000010316						ENSMOCG00000021853
		ENSMOCG00000015050					ENSMOCG00000010324						ENSMOCG00000014850
		ENSMOCG00000018069					ENSMOCG00000010330						ENSMOCG00000017429
		ENSMOCG00000020392					ENSMOCG00000010333						ENSMOCG00000014219
		ENSMOCG00000008969					ENSMOCG00000010342						ENSMOCG00000004572
		ENSMOCG00000008493					ENSMOCG00000010361						ENSMOCG00000011242
		ENSMOCG00000006328					ENSMOCG00000010371						ENSMOCG00000018049
		ENSMOCG00000012191					ENSMOCG00000010391						ENSMOCG00000011074
		ENSMOCG00000012828					ENSMOCG00000010407						ENSMOCG00000003216
		ENSMOCG00000020905					ENSMOCG00000010409						ENSMOCG00000001725
		ENSMOCG00000002415					ENSMOCG00000010445						ENSMOCG00000022233
		ENSMOCG00000022210					ENSMOCG00000010494						ENSMOCG00000003586
		ENSMOCG00000003189					ENSMOCG00000010497						ENSMOCG00000009816
		ENSMOCG00000007132					ENSMOCG00000010504						ENSMOCG00000001735
		ENSMOCG00000013092					ENSMOCG00000010539						ENSMOCG00000020336
		ENSMOCG00000003784					ENSMOCG00000010562						ENSMOCG00000013509
		ENSMOCG00000002850					ENSMOCG00000010565						ENSMOCG00000013559
		ENSMOCG00000016900					ENSMOCG00000010604						ENSMOCG00000003892
		ENSMOCG00000020732					ENSMOCG00000010612						ENSMOCG00000019510
		ENSMOCG00000022950					ENSMOCG00000010614						ENSMOCG00000000137
		ENSMOCG00000007407					ENSMOCG00000010636						ENSMOCG00000000083
		ENSMOCG00000013065					ENSMOCG00000010661						ENSMOCG00000019469
		ENSMOCG00000005904					ENSMOCG00000010684						ENSMOCG00000011770
		ENSMOCG00000001813					ENSMOCG00000010700						ENSMOCG00000022038
		ENSMOCG00000016444					ENSMOCG00000010709						ENSMOCG00000000279
		ENSMOCG00000020951					ENSMOCG00000010715						ENSMOCG00000019882
		ENSMOCG00000008828					ENSMOCG00000010728						ENSMOCG00000008181
		ENSMOCG00000013240					ENSMOCG00000010746						ENSMOCG00000000331
		ENSMOCG00000016387					ENSMOCG00000010769						ENSMOCG00000021680
		ENSMOCG00000012869					ENSMOCG00000010776						ENSMOCG00000022910
		ENSMOCG00000019012					ENSMOCG00000010780						ENSMOCG00000008176
		ENSMOCG00000017880					ENSMOCG00000010784						ENSMOCG00000017019
		ENSMOCG00000016131					ENSMOCG00000010812						ENSMOCG00000011382
		ENSMOCG00000003812					ENSMOCG00000010817						ENSMOCG00000010167
		ENSMOCG00000021943					ENSMOCG00000010821						ENSMOCG00000012188
		ENSMOCG00000013721					ENSMOCG00000010844						ENSMOCG00000014294
		ENSMOCG00000012234					ENSMOCG00000010900						ENSMOCG00000002092
		ENSMOCG00000002099					ENSMOCG00000010934						ENSMOCG00000004290
		ENSMOCG00000015301					ENSMOCG00000010968						ENSMOCG00000006508
		ENSMOCG00000020067					ENSMOCG00000010977						ENSMOCG00000009910
		ENSMOCG00000016758					ENSMOCG00000011035						ENSMOCG00000002514
		ENSMOCG00000022419					ENSMOCG00000011059						ENSMOCG00000004892
		ENSMOCG00000003240					ENSMOCG00000011066						ENSMOCG00000021099
		ENSMOCG00000015769					ENSMOCG00000011084						ENSMOCG00000019261
		ENSMOCG00000009936					ENSMOCG00000011093						ENSMOCG00000019067
		ENSMOCG00000020282					ENSMOCG00000011112						ENSMOCG00000022333
		ENSMOCG00000004291					ENSMOCG00000011120						ENSMOCG00000001920
		ENSMOCG00000018907					ENSMOCG00000011137						ENSMOCG00000018765
		ENSMOCG00000015264					ENSMOCG00000011149						ENSMOCG00000022482
		ENSMOCG00000000702					ENSMOCG00000011154						ENSMOCG00000007340
		ENSMOCG00000018792					ENSMOCG00000011165						ENSMOCG00000016553
		ENSMOCG00000001992					ENSMOCG00000011178						ENSMOCG00000019250
		ENSMOCG00000013473					ENSMOCG00000011223						ENSMOCG00000012313
		ENSMOCG00000022083					ENSMOCG00000011242						ENSMOCG00000006297
		ENSMOCG00000000873					ENSMOCG00000011244						ENSMOCG00000017081
		ENSMOCG00000007836					ENSMOCG00000011250						ENSMOCG00000014745
		ENSMOCG00000018934					ENSMOCG00000011269						ENSMOCG00000021140
		ENSMOCG00000018993					ENSMOCG00000011274						ENSMOCG00000022286
		ENSMOCG00000018757					ENSMOCG00000011288						ENSMOCG00000004254
		ENSMOCG00000002403					ENSMOCG00000011299						ENSMOCG00000005660
		ENSMOCG00000020337					ENSMOCG00000011322						ENSMOCG00000019711
		ENSMOCG00000015329					ENSMOCG00000011326						ENSMOCG00000019086
		ENSMOCG00000015722					ENSMOCG00000011329						ENSMOCG00000018412
		ENSMOCG00000019899					ENSMOCG00000011354						ENSMOCG00000019026
		ENSMOCG00000005351					ENSMOCG00000011408						ENSMOCG00000020104
		ENSMOCG00000016235					ENSMOCG00000011411						ENSMOCG00000012007
		ENSMOCG00000021749					ENSMOCG00000011416						ENSMOCG00000021774
		ENSMOCG00000021138					ENSMOCG00000011419						ENSMOCG00000008791
		ENSMOCG00000021555					ENSMOCG00000011460						ENSMOCG00000009801
		ENSMOCG00000017059					ENSMOCG00000011465						ENSMOCG00000017457
		ENSMOCG00000019840					ENSMOCG00000011498						ENSMOCG00000021988
		ENSMOCG00000011668					ENSMOCG00000011513						ENSMOCG00000018371
		ENSMOCG00000007097					ENSMOCG00000011528						ENSMOCG00000010364
		ENSMOCG00000003875					ENSMOCG00000011536						ENSMOCG00000022499
		ENSMOCG00000006353					ENSMOCG00000011544						ENSMOCG00000013168
		ENSMOCG00000012453					ENSMOCG00000011564						ENSMOCG00000020487
		ENSMOCG00000017143					ENSMOCG00000011565						ENSMOCG00000013019
		ENSMOCG00000013085					ENSMOCG00000011587						ENSMOCG00000013262
		ENSMOCG00000001811					ENSMOCG00000011590						ENSMOCG00000020762
		ENSMOCG00000018324					ENSMOCG00000011596						ENSMOCG00000016169
		ENSMOCG00000017262					ENSMOCG00000011622						ENSMOCG00000010615
		ENSMOCG00000002388					ENSMOCG00000011634						ENSMOCG00000009284
		ENSMOCG00000020834					ENSMOCG00000011657						ENSMOCG00000009629
		ENSMOCG00000002316					ENSMOCG00000011659						ENSMOCG00000005693
		ENSMOCG00000017996					ENSMOCG00000011670						ENSMOCG00000022783
		ENSMOCG00000003446					ENSMOCG00000011671						ENSMOCG00000009682
		ENSMOCG00000014954					ENSMOCG00000011693						ENSMOCG00000018776
		ENSMOCG00000015450					ENSMOCG00000011699						ENSMOCG00000017681
		ENSMOCG00000001336					ENSMOCG00000011721						ENSMOCG00000014637
		ENSMOCG00000003481					ENSMOCG00000011739						ENSMOCG00000018456
		ENSMOCG00000000290					ENSMOCG00000011756						ENSMOCG00000018262
		ENSMOCG00000005594					ENSMOCG00000011772						ENSMOCG00000009089
		ENSMOCG00000018677					ENSMOCG00000011774						ENSMOCG00000007181
		ENSMOCG00000014378					ENSMOCG00000011829						ENSMOCG00000018016
		ENSMOCG00000020080					ENSMOCG00000011855						ENSMOCG00000015596
		ENSMOCG00000011968					ENSMOCG00000011857						ENSMOCG00000004454
		ENSMOCG00000021764					ENSMOCG00000011870						ENSMOCG00000003209
		ENSMOCG00000015089					ENSMOCG00000011875						ENSMOCG00000002579
		ENSMOCG00000010890					ENSMOCG00000011926						ENSMOCG00000013335
		ENSMOCG00000016154					ENSMOCG00000011978						ENSMOCG00000017850
		ENSMOCG00000011887					ENSMOCG00000011986						ENSMOCG00000005771
		ENSMOCG00000016519					ENSMOCG00000011992						ENSMOCG00000000276
		ENSMOCG00000021283					ENSMOCG00000012012						ENSMOCG00000012838
		ENSMOCG00000002661					ENSMOCG00000012049						ENSMOCG00000011115
		ENSMOCG00000019755					ENSMOCG00000012060						ENSMOCG00000001865
		ENSMOCG00000001218					ENSMOCG00000012063						ENSMOCG00000015824
		ENSMOCG00000012788					ENSMOCG00000012064						ENSMOCG00000005519
		ENSMOCG00000004363					ENSMOCG00000012083						ENSMOCG00000013476
		ENSMOCG00000014994					ENSMOCG00000012093						ENSMOCG00000005369
		ENSMOCG00000016572					ENSMOCG00000012114						ENSMOCG00000000224
		ENSMOCG00000008062					ENSMOCG00000012138						ENSMOCG00000010696
		ENSMOCG00000007532					ENSMOCG00000012149						ENSMOCG00000021397
		ENSMOCG00000017356					ENSMOCG00000012157						ENSMOCG00000000628
		ENSMOCG00000019246					ENSMOCG00000012164						ENSMOCG00000012490
		ENSMOCG00000008121					ENSMOCG00000012185						ENSMOCG00000020957
		ENSMOCG00000005383					ENSMOCG00000012206						ENSMOCG00000000203
		ENSMOCG00000019848					ENSMOCG00000012244						ENSMOCG00000016509
		ENSMOCG00000021596					ENSMOCG00000012247						ENSMOCG00000010531
		ENSMOCG00000005408					ENSMOCG00000012248						ENSMOCG00000017343
		ENSMOCG00000001375					ENSMOCG00000012252						ENSMOCG00000022505
		ENSMOCG00000020796					ENSMOCG00000012253						ENSMOCG00000016649
		ENSMOCG00000010596					ENSMOCG00000012269						ENSMOCG00000003330
		ENSMOCG00000012878					ENSMOCG00000012279						ENSMOCG00000018798
		ENSMOCG00000017975					ENSMOCG00000012288						ENSMOCG00000010287
		ENSMOCG00000019621					ENSMOCG00000012290						ENSMOCG00000014641
		ENSMOCG00000013234					ENSMOCG00000012310						ENSMOCG00000014719
		ENSMOCG00000016018					ENSMOCG00000012311						ENSMOCG00000003671
		ENSMOCG00000005294					ENSMOCG00000012344						ENSMOCG00000006414
		ENSMOCG00000000754					ENSMOCG00000012362						ENSMOCG00000022611
		ENSMOCG00000016241					ENSMOCG00000012363						ENSMOCG00000008081
		ENSMOCG00000018280					ENSMOCG00000012401						ENSMOCG00000014965
		ENSMOCG00000008584					ENSMOCG00000012402						ENSMOCG00000021825
		ENSMOCG00000012148					ENSMOCG00000012408						ENSMOCG00000017353
		ENSMOCG00000020433					ENSMOCG00000012410						ENSMOCG00000020183
		ENSMOCG00000005617					ENSMOCG00000012411						ENSMOCG00000020719
		ENSMOCG00000022553					ENSMOCG00000012416						ENSMOCG00000016909
		ENSMOCG00000012459					ENSMOCG00000012453						ENSMOCG00000021076
		ENSMOCG00000013413					ENSMOCG00000012462						ENSMOCG00000011835
		ENSMOCG00000019500					ENSMOCG00000012484						ENSMOCG00000004505
		ENSMOCG00000014260					ENSMOCG00000012493						ENSMOCG00000015368
		ENSMOCG00000001525					ENSMOCG00000012504						ENSMOCG00000009288
		ENSMOCG00000022149					ENSMOCG00000012537						ENSMOCG00000021765
		ENSMOCG00000012471					ENSMOCG00000012538						ENSMOCG00000004604
		ENSMOCG00000014148					ENSMOCG00000012542						ENSMOCG00000011580
		ENSMOCG00000007625					ENSMOCG00000012557						ENSMOCG00000020269
		ENSMOCG00000019264					ENSMOCG00000012559						ENSMOCG00000004420
		ENSMOCG00000000778					ENSMOCG00000012582						ENSMOCG00000005438
		ENSMOCG00000014302					ENSMOCG00000012594						ENSMOCG00000002693
		ENSMOCG00000013649					ENSMOCG00000012620						ENSMOCG00000020352
		ENSMOCG00000015225					ENSMOCG00000012623						ENSMOCG00000021129
		ENSMOCG00000017435					ENSMOCG00000012639						ENSMOCG00000020848
		ENSMOCG00000014520					ENSMOCG00000012642						ENSMOCG00000022160
		ENSMOCG00000012484					ENSMOCG00000012654						ENSMOCG00000014819
		ENSMOCG00000021294					ENSMOCG00000012670						ENSMOCG00000005982
		ENSMOCG00000006879					ENSMOCG00000012672						ENSMOCG00000020411
		ENSMOCG00000012932					ENSMOCG00000012740						ENSMOCG00000021041
		ENSMOCG00000005125					ENSMOCG00000012752						ENSMOCG00000009368
		ENSMOCG00000006817					ENSMOCG00000012775						ENSMOCG00000015413
		ENSMOCG00000000136					ENSMOCG00000012783						ENSMOCG00000022511
		ENSMOCG00000012352					ENSMOCG00000012803						ENSMOCG00000002966
		ENSMOCG00000017251					ENSMOCG00000012829						ENSMOCG00000008509
		ENSMOCG00000001436					ENSMOCG00000012840						ENSMOCG00000001915
		ENSMOCG00000013400					ENSMOCG00000012874						ENSMOCG00000009045
		ENSMOCG00000020559					ENSMOCG00000012918						ENSMOCG00000008652
		ENSMOCG00000010243					ENSMOCG00000012925						ENSMOCG00000011207
		ENSMOCG00000014178					ENSMOCG00000012939						ENSMOCG00000020160
		ENSMOCG00000007050					ENSMOCG00000012941						ENSMOCG00000011914
		ENSMOCG00000022197					ENSMOCG00000012946						ENSMOCG00000007141
		ENSMOCG00000022169					ENSMOCG00000012952						ENSMOCG00000017492
		ENSMOCG00000015684					ENSMOCG00000012995						ENSMOCG00000020077
		ENSMOCG00000001486					ENSMOCG00000012997						ENSMOCG00000013572
		ENSMOCG00000007047					ENSMOCG00000013003						ENSMOCG00000017196
		ENSMOCG00000021199					ENSMOCG00000013007						ENSMOCG00000002256
		ENSMOCG00000002025					ENSMOCG00000013013						ENSMOCG00000004726
		ENSMOCG00000008713					ENSMOCG00000013035						ENSMOCG00000017765
		ENSMOCG00000007903					ENSMOCG00000013046						ENSMOCG00000019499
		ENSMOCG00000013004					ENSMOCG00000013050						ENSMOCG00000007296
		ENSMOCG00000016533					ENSMOCG00000013061						ENSMOCG00000009325
		ENSMOCG00000011823					ENSMOCG00000013065						ENSMOCG00000003518
		ENSMOCG00000000878					ENSMOCG00000013068						ENSMOCG00000003212
		ENSMOCG00000000327					ENSMOCG00000013073						ENSMOCG00000008551
		ENSMOCG00000008312					ENSMOCG00000013081						ENSMOCG00000018407
		ENSMOCG00000018171					ENSMOCG00000013109						ENSMOCG00000015350
		ENSMOCG00000006103					ENSMOCG00000013127						ENSMOCG00000002489
		ENSMOCG00000013570					ENSMOCG00000013130						ENSMOCG00000013263
		ENSMOCG00000017289					ENSMOCG00000013133						ENSMOCG00000012009
		ENSMOCG00000019523					ENSMOCG00000013146						ENSMOCG00000003122
		ENSMOCG00000014362					ENSMOCG00000013161						ENSMOCG00000018503
		ENSMOCG00000008183					ENSMOCG00000013193						ENSMOCG00000003815
		ENSMOCG00000005245					ENSMOCG00000013196						ENSMOCG00000021074
		ENSMOCG00000019452					ENSMOCG00000013212						ENSMOCG00000007924
		ENSMOCG00000013856					ENSMOCG00000013220						ENSMOCG00000011627
		ENSMOCG00000022671					ENSMOCG00000013224						ENSMOCG00000021417
		ENSMOCG00000006039					ENSMOCG00000013230						ENSMOCG00000017452
		ENSMOCG00000018601					ENSMOCG00000013234						ENSMOCG00000017979
		ENSMOCG00000017464					ENSMOCG00000013269						ENSMOCG00000022804
		ENSMOCG00000017093					ENSMOCG00000013272						ENSMOCG00000002409
		ENSMOCG00000013468					ENSMOCG00000013274						ENSMOCG00000000914
		ENSMOCG00000012886					ENSMOCG00000013292						ENSMOCG00000018357
		ENSMOCG00000010061					ENSMOCG00000013311						ENSMOCG00000006417
		ENSMOCG00000015943					ENSMOCG00000013324						ENSMOCG00000001612
		ENSMOCG00000002140					ENSMOCG00000013329						ENSMOCG00000018167
		ENSMOCG00000003615					ENSMOCG00000013330						ENSMOCG00000011021
		ENSMOCG00000002457					ENSMOCG00000013340						ENSMOCG00000019940
		ENSMOCG00000015172					ENSMOCG00000013347						ENSMOCG00000015480
		ENSMOCG00000019277					ENSMOCG00000013348						ENSMOCG00000006206
		ENSMOCG00000001006					ENSMOCG00000013355						ENSMOCG00000016386
		ENSMOCG00000022402					ENSMOCG00000013363						ENSMOCG00000003181
		ENSMOCG00000012560					ENSMOCG00000013368						ENSMOCG00000013806
		ENSMOCG00000003924					ENSMOCG00000013376						ENSMOCG00000001454
		ENSMOCG00000010494					ENSMOCG00000013380						ENSMOCG00000005252
		ENSMOCG00000019017					ENSMOCG00000013400						ENSMOCG00000010157
		ENSMOCG00000015376					ENSMOCG00000013415						ENSMOCG00000013320
		ENSMOCG00000020678					ENSMOCG00000013417						ENSMOCG00000014748
		ENSMOCG00000014227					ENSMOCG00000013452						ENSMOCG00000014912
		ENSMOCG00000020550					ENSMOCG00000013456						ENSMOCG00000017138
		ENSMOCG00000018577					ENSMOCG00000013484						ENSMOCG00000006374
		ENSMOCG00000011649					ENSMOCG00000013499						ENSMOCG00000003033
		ENSMOCG00000012555					ENSMOCG00000013527						ENSMOCG00000017497
		ENSMOCG00000022012					ENSMOCG00000013533						ENSMOCG00000000381
		ENSMOCG00000020754					ENSMOCG00000013553						ENSMOCG00000009051
		ENSMOCG00000015669					ENSMOCG00000013573						ENSMOCG00000018516
		ENSMOCG00000016747					ENSMOCG00000013580						ENSMOCG00000011460
		ENSMOCG00000019462					ENSMOCG00000013581						ENSMOCG00000020420
		ENSMOCG00000000059					ENSMOCG00000013582						ENSMOCG00000017636
		ENSMOCG00000006343					ENSMOCG00000013583						ENSMOCG00000020666
		ENSMOCG00000009319					ENSMOCG00000013584						ENSMOCG00000015267
		ENSMOCG00000021938					ENSMOCG00000013592						ENSMOCG00000009504
		ENSMOCG00000000998					ENSMOCG00000013600						ENSMOCG00000012673
		ENSMOCG00000019200					ENSMOCG00000013604						ENSMOCG00000004056
		ENSMOCG00000013131					ENSMOCG00000013631						ENSMOCG00000015723
		ENSMOCG00000010818					ENSMOCG00000013635						ENSMOCG00000021246
		ENSMOCG00000009598					ENSMOCG00000013643						ENSMOCG00000013008
		ENSMOCG00000021102					ENSMOCG00000013653						ENSMOCG00000002379
		ENSMOCG00000005868					ENSMOCG00000013667						ENSMOCG00000002396
		ENSMOCG00000017604					ENSMOCG00000013672						ENSMOCG00000002397
		ENSMOCG00000005113					ENSMOCG00000013687						ENSMOCG00000006978
		ENSMOCG00000022711					ENSMOCG00000013690						ENSMOCG00000016838
		ENSMOCG00000013651					ENSMOCG00000013691						ENSMOCG00000019970
		ENSMOCG00000021971					ENSMOCG00000013695						ENSMOCG00000022628
		ENSMOCG00000008410					ENSMOCG00000013725						ENSMOCG00000009698
		ENSMOCG00000021228					ENSMOCG00000013729						ENSMOCG00000021435
		ENSMOCG00000003128					ENSMOCG00000013732						ENSMOCG00000006932
		ENSMOCG00000016839					ENSMOCG00000013735						ENSMOCG00000005827
		ENSMOCG00000018800					ENSMOCG00000013747						ENSMOCG00000016992
		ENSMOCG00000003170					ENSMOCG00000013809						ENSMOCG00000010017
		ENSMOCG00000013811					ENSMOCG00000013815						ENSMOCG00000022572
		ENSMOCG00000001648					ENSMOCG00000013825						ENSMOCG00000012276
		ENSMOCG00000014990					ENSMOCG00000013833						ENSMOCG00000004247
		ENSMOCG00000002056					ENSMOCG00000013835						ENSMOCG00000002226
		ENSMOCG00000011530					ENSMOCG00000013851						ENSMOCG00000010709
		ENSMOCG00000000451					ENSMOCG00000013856						ENSMOCG00000013172
		ENSMOCG00000011090					ENSMOCG00000013857						ENSMOCG00000011524
		ENSMOCG00000019075					ENSMOCG00000013864						ENSMOCG00000000616
		ENSMOCG00000002618					ENSMOCG00000013907						ENSMOCG00000015623
		ENSMOCG00000014165					ENSMOCG00000013920						ENSMOCG00000004122
		ENSMOCG00000015303					ENSMOCG00000013935						ENSMOCG00000016901
		ENSMOCG00000012643					ENSMOCG00000013939						ENSMOCG00000016424
		ENSMOCG00000020327					ENSMOCG00000013969						ENSMOCG00000007209
		ENSMOCG00000003984					ENSMOCG00000013994						ENSMOCG00000016954
		ENSMOCG00000015458					ENSMOCG00000014002						ENSMOCG00000022022
		ENSMOCG00000003391					ENSMOCG00000014019						ENSMOCG00000018203
		ENSMOCG00000020552					ENSMOCG00000014029						ENSMOCG00000018665
		ENSMOCG00000001389					ENSMOCG00000014064						ENSMOCG00000018826
		ENSMOCG00000000906					ENSMOCG00000014081						ENSMOCG00000012818
		ENSMOCG00000003464					ENSMOCG00000014102						ENSMOCG00000000763
		ENSMOCG00000014822					ENSMOCG00000014128						ENSMOCG00000001925
		ENSMOCG00000003488					ENSMOCG00000014129						ENSMOCG00000002919
		ENSMOCG00000021770					ENSMOCG00000014157						ENSMOCG00000014428
		ENSMOCG00000005154					ENSMOCG00000014170						ENSMOCG00000019698
		ENSMOCG00000016257					ENSMOCG00000014228						ENSMOCG00000004823
		ENSMOCG00000016352					ENSMOCG00000014239						ENSMOCG00000019687
		ENSMOCG00000008738					ENSMOCG00000014245						ENSMOCG00000002108
		ENSMOCG00000000460					ENSMOCG00000014249						ENSMOCG00000002819
		ENSMOCG00000015608					ENSMOCG00000014252						ENSMOCG00000000111
		ENSMOCG00000018370					ENSMOCG00000014260						ENSMOCG00000008763
		ENSMOCG00000010335					ENSMOCG00000014290						ENSMOCG00000008030
		ENSMOCG00000023025					ENSMOCG00000014301						ENSMOCG00000019825
		ENSMOCG00000008426					ENSMOCG00000014307						ENSMOCG00000020607
		ENSMOCG00000015302					ENSMOCG00000014356						ENSMOCG00000014602
		ENSMOCG00000017644					ENSMOCG00000014381						ENSMOCG00000021585
		ENSMOCG00000011449					ENSMOCG00000014386						ENSMOCG00000019925
		ENSMOCG00000010169					ENSMOCG00000014387						ENSMOCG00000005760
		ENSMOCG00000019072					ENSMOCG00000014396						ENSMOCG00000016528
		ENSMOCG00000013737					ENSMOCG00000014402						ENSMOCG00000020870
		ENSMOCG00000017901					ENSMOCG00000014413						ENSMOCG00000020572
		ENSMOCG00000015603					ENSMOCG00000014419						ENSMOCG00000019418
		ENSMOCG00000019256					ENSMOCG00000014421						ENSMOCG00000022261
		ENSMOCG00000009060					ENSMOCG00000014437						ENSMOCG00000022294
		ENSMOCG00000018017					ENSMOCG00000014442						ENSMOCG00000012706
		ENSMOCG00000018544					ENSMOCG00000014446						ENSMOCG00000009605
		ENSMOCG00000017201					ENSMOCG00000014452						ENSMOCG00000020561
		ENSMOCG00000010477					ENSMOCG00000014457						ENSMOCG00000007020
		ENSMOCG00000000297					ENSMOCG00000014458						ENSMOCG00000018861
		ENSMOCG00000016986					ENSMOCG00000014474						ENSMOCG00000012914
		ENSMOCG00000017480					ENSMOCG00000014487						ENSMOCG00000014396
		ENSMOCG00000017864					ENSMOCG00000014488						ENSMOCG00000008903
		ENSMOCG00000017920					ENSMOCG00000014494						ENSMOCG00000017334
		ENSMOCG00000012552					ENSMOCG00000014498						ENSMOCG00000000296
		ENSMOCG00000020908					ENSMOCG00000014508						ENSMOCG00000022958
		ENSMOCG00000017005					ENSMOCG00000014520						ENSMOCG00000018688
		ENSMOCG00000022495					ENSMOCG00000014532						ENSMOCG00000006984
		ENSMOCG00000009223					ENSMOCG00000014535						ENSMOCG00000016801
		ENSMOCG00000011660					ENSMOCG00000014540						ENSMOCG00000018305
		ENSMOCG00000016410					ENSMOCG00000014551						ENSMOCG00000013189
		ENSMOCG00000001392					ENSMOCG00000014570						ENSMOCG00000022248
		ENSMOCG00000017785					ENSMOCG00000014577						ENSMOCG00000021467
		ENSMOCG00000004495					ENSMOCG00000014582						ENSMOCG00000001646
		ENSMOCG00000010307					ENSMOCG00000014593						ENSMOCG00000022364
		ENSMOCG00000011166					ENSMOCG00000014597						ENSMOCG00000000673
		ENSMOCG00000003966					ENSMOCG00000014632						ENSMOCG00000002123
		ENSMOCG00000003089					ENSMOCG00000014651						ENSMOCG00000015315
		ENSMOCG00000020407					ENSMOCG00000014684						ENSMOCG00000019098
		ENSMOCG00000021935					ENSMOCG00000014706						ENSMOCG00000010898
		ENSMOCG00000011157					ENSMOCG00000014719						ENSMOCG00000013371
		ENSMOCG00000014715					ENSMOCG00000014724						ENSMOCG00000021598
		ENSMOCG00000020923					ENSMOCG00000014735						ENSMOCG00000009377
		ENSMOCG00000006483					ENSMOCG00000014779						ENSMOCG00000013302
		ENSMOCG00000019693					ENSMOCG00000014818						ENSMOCG00000018639
		ENSMOCG00000004415					ENSMOCG00000014824						ENSMOCG00000003169
		ENSMOCG00000002849					ENSMOCG00000014849						ENSMOCG00000017088
		ENSMOCG00000006903					ENSMOCG00000014854						ENSMOCG00000022462
		ENSMOCG00000000186					ENSMOCG00000014857						ENSMOCG00000014019
		ENSMOCG00000000383					ENSMOCG00000014866						ENSMOCG00000004766
		ENSMOCG00000017562					ENSMOCG00000014870						ENSMOCG00000014213
		ENSMOCG00000017379					ENSMOCG00000014871						ENSMOCG00000013619
		ENSMOCG00000018541					ENSMOCG00000014890						ENSMOCG00000009978
		ENSMOCG00000020051					ENSMOCG00000014895						ENSMOCG00000022735
		ENSMOCG00000006722					ENSMOCG00000014911						ENSMOCG00000002487
		ENSMOCG00000013484					ENSMOCG00000014931						ENSMOCG00000021839
		ENSMOCG00000009564					ENSMOCG00000014935						ENSMOCG00000003194
		ENSMOCG00000022487					ENSMOCG00000014943						ENSMOCG00000002817
		ENSMOCG00000017778					ENSMOCG00000014949						ENSMOCG00000019209
		ENSMOCG00000007374					ENSMOCG00000014958						ENSMOCG00000019596
		ENSMOCG00000003204					ENSMOCG00000014983						ENSMOCG00000009352
		ENSMOCG00000018253					ENSMOCG00000014997						ENSMOCG00000019116
		ENSMOCG00000007411					ENSMOCG00000015012						ENSMOCG00000005686
		ENSMOCG00000017159					ENSMOCG00000015019						ENSMOCG00000007470
		ENSMOCG00000019563					ENSMOCG00000015033						ENSMOCG00000014476
		ENSMOCG00000010343					ENSMOCG00000015035						ENSMOCG00000018132
		ENSMOCG00000008837					ENSMOCG00000015053						ENSMOCG00000018771
		ENSMOCG00000021496					ENSMOCG00000015087						ENSMOCG00000010370
		ENSMOCG00000012873					ENSMOCG00000015105						ENSMOCG00000018775
		ENSMOCG00000019488					ENSMOCG00000015106						ENSMOCG00000010737
		ENSMOCG00000017498					ENSMOCG00000015113						ENSMOCG00000021771
		ENSMOCG00000009519					ENSMOCG00000015114						ENSMOCG00000019181
		ENSMOCG00000013394					ENSMOCG00000015148						ENSMOCG00000007866
		ENSMOCG00000005086					ENSMOCG00000015170						ENSMOCG00000003188
		ENSMOCG00000008565					ENSMOCG00000015172						ENSMOCG00000000551
		ENSMOCG00000004960					ENSMOCG00000015189						ENSMOCG00000019417
		ENSMOCG00000004589					ENSMOCG00000015203						ENSMOCG00000001071
		ENSMOCG00000008169					ENSMOCG00000015237						ENSMOCG00000004001
		ENSMOCG00000020538					ENSMOCG00000015253						ENSMOCG00000004077
		ENSMOCG00000022460					ENSMOCG00000015265						ENSMOCG00000008351
		ENSMOCG00000015464					ENSMOCG00000015284						ENSMOCG00000021429
		ENSMOCG00000014496					ENSMOCG00000015301						ENSMOCG00000004196
		ENSMOCG00000017852					ENSMOCG00000015311						ENSMOCG00000010420
		ENSMOCG00000020134					ENSMOCG00000015332						ENSMOCG00000022718
		ENSMOCG00000003404					ENSMOCG00000015343						ENSMOCG00000013600
		ENSMOCG00000000591					ENSMOCG00000015364						ENSMOCG00000000901
		ENSMOCG00000005866					ENSMOCG00000015368						ENSMOCG00000006857
		ENSMOCG00000019759					ENSMOCG00000015387						ENSMOCG00000011796
		ENSMOCG00000008593					ENSMOCG00000015389						ENSMOCG00000004665
		ENSMOCG00000018054					ENSMOCG00000015410						ENSMOCG00000005450
		ENSMOCG00000004137					ENSMOCG00000015450						ENSMOCG00000019317
		ENSMOCG00000022209					ENSMOCG00000015464						ENSMOCG00000014529
		ENSMOCG00000019743					ENSMOCG00000015476						ENSMOCG00000012177
		ENSMOCG00000005962					ENSMOCG00000015482						ENSMOCG00000002463
		ENSMOCG00000000877					ENSMOCG00000015510						ENSMOCG00000012157
		ENSMOCG00000002047					ENSMOCG00000015515						ENSMOCG00000001118
		ENSMOCG00000013313					ENSMOCG00000015531						ENSMOCG00000016864
		ENSMOCG00000000483					ENSMOCG00000015534						ENSMOCG00000021211
		ENSMOCG00000006478					ENSMOCG00000015567						ENSMOCG00000004015
		ENSMOCG00000013593					ENSMOCG00000015592						ENSMOCG00000012800
		ENSMOCG00000002364					ENSMOCG00000015600						ENSMOCG00000011544
		ENSMOCG00000021835					ENSMOCG00000015602						ENSMOCG00000000680
		ENSMOCG00000001360					ENSMOCG00000015603						ENSMOCG00000002459
		ENSMOCG00000022847					ENSMOCG00000015631						ENSMOCG00000018921
		ENSMOCG00000022766					ENSMOCG00000015640						ENSMOCG00000021702
		ENSMOCG00000000900					ENSMOCG00000015673						ENSMOCG00000003941
		ENSMOCG00000008052					ENSMOCG00000015682						ENSMOCG00000006962
		ENSMOCG00000018537					ENSMOCG00000015686						ENSMOCG00000009041
		ENSMOCG00000020660					ENSMOCG00000015710						ENSMOCG00000012758
		ENSMOCG00000006010					ENSMOCG00000015711						ENSMOCG00000013846
		ENSMOCG00000012477					ENSMOCG00000015717						ENSMOCG00000000661
		ENSMOCG00000008248					ENSMOCG00000015727						ENSMOCG00000013650
		ENSMOCG00000011125					ENSMOCG00000015738						ENSMOCG00000007540
		ENSMOCG00000005441					ENSMOCG00000015743						ENSMOCG00000006907
		ENSMOCG00000001848					ENSMOCG00000015769						ENSMOCG00000004658
		ENSMOCG00000012026					ENSMOCG00000015790						ENSMOCG00000021746
		ENSMOCG00000018834					ENSMOCG00000015809						ENSMOCG00000000487
		ENSMOCG00000008367					ENSMOCG00000015832						ENSMOCG00000012755
		ENSMOCG00000010117					ENSMOCG00000015836						ENSMOCG00000005852
		ENSMOCG00000021811					ENSMOCG00000015857						ENSMOCG00000011565
		ENSMOCG00000000773					ENSMOCG00000015868						ENSMOCG00000019344
		ENSMOCG00000019872					ENSMOCG00000015880						ENSMOCG00000009245
		ENSMOCG00000001485					ENSMOCG00000015907						ENSMOCG00000012146
		ENSMOCG00000018430					ENSMOCG00000015908						ENSMOCG00000009002
		ENSMOCG00000011860					ENSMOCG00000015909						ENSMOCG00000009102
		ENSMOCG00000019854					ENSMOCG00000015930						ENSMOCG00000019211
		ENSMOCG00000010565					ENSMOCG00000015949						ENSMOCG00000014829
		ENSMOCG00000014981					ENSMOCG00000015975						ENSMOCG00000015463
		ENSMOCG00000013699					ENSMOCG00000015998						ENSMOCG00000010051
		ENSMOCG00000010841					ENSMOCG00000016009						ENSMOCG00000005397
		ENSMOCG00000001638					ENSMOCG00000016015						ENSMOCG00000020431
		ENSMOCG00000015445					ENSMOCG00000016025						ENSMOCG00000011248
		ENSMOCG00000020948					ENSMOCG00000016035						ENSMOCG00000018104
		ENSMOCG00000015128					ENSMOCG00000016040						ENSMOCG00000001183
		ENSMOCG00000013079					ENSMOCG00000016052						ENSMOCG00000010742
		ENSMOCG00000001585					ENSMOCG00000016067						ENSMOCG00000018363
		ENSMOCG00000021297					ENSMOCG00000016071						ENSMOCG00000017380
		ENSMOCG00000006674					ENSMOCG00000016107						ENSMOCG00000015044
		ENSMOCG00000019219					ENSMOCG00000016124						ENSMOCG00000014033
		ENSMOCG00000014553					ENSMOCG00000016136						ENSMOCG00000007938
		ENSMOCG00000010418					ENSMOCG00000016137						ENSMOCG00000007073
		ENSMOCG00000001796					ENSMOCG00000016188						ENSMOCG00000023020
		ENSMOCG00000020008					ENSMOCG00000016195						ENSMOCG00000009915
		ENSMOCG00000001244					ENSMOCG00000016198						ENSMOCG00000004504
		ENSMOCG00000020630					ENSMOCG00000016221						ENSMOCG00000011671
		ENSMOCG00000007386					ENSMOCG00000016222						ENSMOCG00000015156
		ENSMOCG00000005642					ENSMOCG00000016248						ENSMOCG00000020748
		ENSMOCG00000015127					ENSMOCG00000016273						ENSMOCG00000022291
		ENSMOCG00000021631					ENSMOCG00000016316						ENSMOCG00000010557
		ENSMOCG00000007000					ENSMOCG00000016320						ENSMOCG00000005032
		ENSMOCG00000017242					ENSMOCG00000016324						ENSMOCG00000015568
		ENSMOCG00000018671					ENSMOCG00000016341						ENSMOCG00000006406
		ENSMOCG00000019665					ENSMOCG00000016353						ENSMOCG00000015242
		ENSMOCG00000016741					ENSMOCG00000016367						ENSMOCG00000010971
		ENSMOCG00000018406					ENSMOCG00000016374						ENSMOCG00000000122
		ENSMOCG00000009267					ENSMOCG00000016378						ENSMOCG00000006681
		ENSMOCG00000022654					ENSMOCG00000016381						ENSMOCG00000020839
		ENSMOCG00000004534					ENSMOCG00000016393						ENSMOCG00000014337
		ENSMOCG00000003562					ENSMOCG00000016421						ENSMOCG00000013057
		ENSMOCG00000002492					ENSMOCG00000016434						ENSMOCG00000020024
		ENSMOCG00000014198					ENSMOCG00000016437						ENSMOCG00000020795
		ENSMOCG00000016394					ENSMOCG00000016438						ENSMOCG00000016890
		ENSMOCG00000016879					ENSMOCG00000016440						ENSMOCG00000002222
		ENSMOCG00000018151					ENSMOCG00000016463						ENSMOCG00000005961
		ENSMOCG00000001417					ENSMOCG00000016468						ENSMOCG00000008708
		ENSMOCG00000015469					ENSMOCG00000016497						ENSMOCG00000020882
		ENSMOCG00000000564					ENSMOCG00000016520						ENSMOCG00000017150
		ENSMOCG00000012088					ENSMOCG00000016537						ENSMOCG00000016798
		ENSMOCG00000012764					ENSMOCG00000016548						ENSMOCG00000004244
		ENSMOCG00000006859					ENSMOCG00000016560						ENSMOCG00000012164
		ENSMOCG00000021956					ENSMOCG00000016561						ENSMOCG00000014931
		ENSMOCG00000021057					ENSMOCG00000016576						ENSMOCG00000013902
		ENSMOCG00000014732					ENSMOCG00000016580						ENSMOCG00000007298
		ENSMOCG00000018633					ENSMOCG00000016587						ENSMOCG00000013449
		ENSMOCG00000013743					ENSMOCG00000016592						ENSMOCG00000014583
		ENSMOCG00000003346					ENSMOCG00000016593						ENSMOCG00000019091
		ENSMOCG00000015873					ENSMOCG00000016609						ENSMOCG00000011550
		ENSMOCG00000017970					ENSMOCG00000016616						ENSMOCG00000022154
		ENSMOCG00000016866					ENSMOCG00000016636						ENSMOCG00000022584
		ENSMOCG00000020591					ENSMOCG00000016647						ENSMOCG00000004204
		ENSMOCG00000008434					ENSMOCG00000016652						ENSMOCG00000022096
		ENSMOCG00000004042					ENSMOCG00000016668						ENSMOCG00000016958
		ENSMOCG00000001565					ENSMOCG00000016687						ENSMOCG00000016809
		ENSMOCG00000009517					ENSMOCG00000016706						ENSMOCG00000017682
		ENSMOCG00000002172					ENSMOCG00000016708						ENSMOCG00000012866
		ENSMOCG00000010342					ENSMOCG00000016716						ENSMOCG00000003785
		ENSMOCG00000014737					ENSMOCG00000016738						ENSMOCG00000022899
		ENSMOCG00000009823					ENSMOCG00000016751						ENSMOCG00000005950
		ENSMOCG00000009932					ENSMOCG00000016757						ENSMOCG00000013551
		ENSMOCG00000015021					ENSMOCG00000016760						ENSMOCG00000018553
		ENSMOCG00000011070					ENSMOCG00000016789						ENSMOCG00000015314
		ENSMOCG00000002387					ENSMOCG00000016806						ENSMOCG00000021648
		ENSMOCG00000011197					ENSMOCG00000016856						ENSMOCG00000019642
		ENSMOCG00000015013					ENSMOCG00000016876						ENSMOCG00000015960
		ENSMOCG00000020014					ENSMOCG00000016886						ENSMOCG00000015781
		ENSMOCG00000012633					ENSMOCG00000016936						ENSMOCG00000013480
		ENSMOCG00000012761					ENSMOCG00000016941						ENSMOCG00000014346
		ENSMOCG00000008369					ENSMOCG00000016957						ENSMOCG00000012676
		ENSMOCG00000001521					ENSMOCG00000016963						ENSMOCG00000000379
		ENSMOCG00000016941					ENSMOCG00000016969						ENSMOCG00000016428
		ENSMOCG00000005913					ENSMOCG00000016984						ENSMOCG00000011127
		ENSMOCG00000006000					ENSMOCG00000016986						ENSMOCG00000006755
		ENSMOCG00000021328					ENSMOCG00000016987						ENSMOCG00000016945
		ENSMOCG00000000706					ENSMOCG00000017020						ENSMOCG00000018092
		ENSMOCG00000016311					ENSMOCG00000017034						ENSMOCG00000001601
		ENSMOCG00000020039					ENSMOCG00000017041						ENSMOCG00000020545
		ENSMOCG00000020680					ENSMOCG00000017047						ENSMOCG00000010661
		ENSMOCG00000003310					ENSMOCG00000017059						ENSMOCG00000017444
		ENSMOCG00000016160					ENSMOCG00000017060						ENSMOCG00000021338
		ENSMOCG00000012670					ENSMOCG00000017089						ENSMOCG00000021348
		ENSMOCG00000015489					ENSMOCG00000017095						ENSMOCG00000015064
		ENSMOCG00000013611					ENSMOCG00000017100						ENSMOCG00000022996
		ENSMOCG00000012671					ENSMOCG00000017126						ENSMOCG00000013917
		ENSMOCG00000006161					ENSMOCG00000017137						ENSMOCG00000016472
		ENSMOCG00000012448					ENSMOCG00000017156						ENSMOCG00000020696
		ENSMOCG00000014525					ENSMOCG00000017183						ENSMOCG00000009524
		ENSMOCG00000022969					ENSMOCG00000017205						ENSMOCG00000017959
		ENSMOCG00000005748					ENSMOCG00000017227						ENSMOCG00000012330
		ENSMOCG00000022984					ENSMOCG00000017240						ENSMOCG00000018899
		ENSMOCG00000003326					ENSMOCG00000017264						ENSMOCG00000007687
		ENSMOCG00000002366					ENSMOCG00000017271						ENSMOCG00000022161
		ENSMOCG00000001321					ENSMOCG00000017285						ENSMOCG00000012473
		ENSMOCG00000018701					ENSMOCG00000017294						ENSMOCG00000003909
		ENSMOCG00000021483					ENSMOCG00000017313						ENSMOCG00000013889
		ENSMOCG00000012946					ENSMOCG00000017318						ENSMOCG00000008698
		ENSMOCG00000022103					ENSMOCG00000017324						ENSMOCG00000015830
		ENSMOCG00000021885					ENSMOCG00000017332						ENSMOCG00000004786
		ENSMOCG00000004444					ENSMOCG00000017347						ENSMOCG00000015290
		ENSMOCG00000010954					ENSMOCG00000017354						ENSMOCG00000022805
		ENSMOCG00000013212					ENSMOCG00000017369						ENSMOCG00000018786
		ENSMOCG00000009496					ENSMOCG00000017370						ENSMOCG00000022709
		ENSMOCG00000022125					ENSMOCG00000017374						ENSMOCG00000016896
		ENSMOCG00000023021					ENSMOCG00000017376						ENSMOCG00000013510
		ENSMOCG00000002486					ENSMOCG00000017377						ENSMOCG00000008787
		ENSMOCG00000003054					ENSMOCG00000017403						ENSMOCG00000001833
		ENSMOCG00000012169					ENSMOCG00000017423						ENSMOCG00000021493
		ENSMOCG00000019569					ENSMOCG00000017437						ENSMOCG00000015197
		ENSMOCG00000000744					ENSMOCG00000017450						ENSMOCG00000018975
		ENSMOCG00000018223					ENSMOCG00000017465						ENSMOCG00000003709
		ENSMOCG00000001604					ENSMOCG00000017467						ENSMOCG00000014816
		ENSMOCG00000006689					ENSMOCG00000017483						ENSMOCG00000019862
		ENSMOCG00000022048					ENSMOCG00000017496						ENSMOCG00000007931
		ENSMOCG00000020454					ENSMOCG00000017508						ENSMOCG00000020492
		ENSMOCG00000016425					ENSMOCG00000017536						ENSMOCG00000018923
		ENSMOCG00000017463					ENSMOCG00000017537						ENSMOCG00000012605
		ENSMOCG00000012874					ENSMOCG00000017574						ENSMOCG00000012013
		ENSMOCG00000008343					ENSMOCG00000017579						ENSMOCG00000012949
		ENSMOCG00000020255					ENSMOCG00000017627						ENSMOCG00000002580
		ENSMOCG00000001355					ENSMOCG00000017629						ENSMOCG00000014997
		ENSMOCG00000016166					ENSMOCG00000017633						ENSMOCG00000018342
		ENSMOCG00000021864					ENSMOCG00000017643						ENSMOCG00000014616
		ENSMOCG00000020106					ENSMOCG00000017650						ENSMOCG00000014472
		ENSMOCG00000013826					ENSMOCG00000017665						ENSMOCG00000001029
		ENSMOCG00000011875					ENSMOCG00000017682						ENSMOCG00000017879
		ENSMOCG00000000170					ENSMOCG00000017697						ENSMOCG00000019252
		ENSMOCG00000011223					ENSMOCG00000017717						ENSMOCG00000014773
		ENSMOCG00000014400					ENSMOCG00000017725						ENSMOCG00000006519
		ENSMOCG00000015059					ENSMOCG00000017729						ENSMOCG00000003552
		ENSMOCG00000018052					ENSMOCG00000017769						ENSMOCG00000008489
		ENSMOCG00000020799					ENSMOCG00000017772						ENSMOCG00000002707
		ENSMOCG00000016059					ENSMOCG00000017778						ENSMOCG00000003737
		ENSMOCG00000022208					ENSMOCG00000017789						ENSMOCG00000010153
		ENSMOCG00000016476					ENSMOCG00000017825						ENSMOCG00000021566
		ENSMOCG00000021312					ENSMOCG00000017826						ENSMOCG00000022456
		ENSMOCG00000009926					ENSMOCG00000017839						ENSMOCG00000013435
		ENSMOCG00000018088					ENSMOCG00000017859						ENSMOCG00000019517
		ENSMOCG00000022468					ENSMOCG00000017863						ENSMOCG00000010881
		ENSMOCG00000014303					ENSMOCG00000017880						ENSMOCG00000001337
		ENSMOCG00000016002					ENSMOCG00000017894						ENSMOCG00000013599
		ENSMOCG00000019534					ENSMOCG00000017897						ENSMOCG00000009321
		ENSMOCG00000016222					ENSMOCG00000017905						ENSMOCG00000009122
		ENSMOCG00000020840					ENSMOCG00000017906						ENSMOCG00000021080
		ENSMOCG00000021454					ENSMOCG00000017914						ENSMOCG00000016884
		ENSMOCG00000021509					ENSMOCG00000017967						ENSMOCG00000015837
		ENSMOCG00000019969					ENSMOCG00000017973						ENSMOCG00000005501
		ENSMOCG00000020125					ENSMOCG00000017994						ENSMOCG00000017001
							ENSMOCG00000018007						ENSMOCG00000015965
							ENSMOCG00000018008						ENSMOCG00000019404
							ENSMOCG00000018013						ENSMOCG00000014557
							ENSMOCG00000018018						ENSMOCG00000003283
							ENSMOCG00000018020						ENSMOCG00000006476
							ENSMOCG00000018045						ENSMOCG00000007454
							ENSMOCG00000018064						ENSMOCG00000017506
							ENSMOCG00000018068						ENSMOCG00000020564
							ENSMOCG00000018085						ENSMOCG00000000190
							ENSMOCG00000018096						ENSMOCG00000020344
							ENSMOCG00000018109						ENSMOCG00000020983
							ENSMOCG00000018110						ENSMOCG00000019676
							ENSMOCG00000018171						ENSMOCG00000017755
							ENSMOCG00000018186						ENSMOCG00000012674
							ENSMOCG00000018192						ENSMOCG00000012984
							ENSMOCG00000018194						ENSMOCG00000021822
							ENSMOCG00000018201						ENSMOCG00000010461
							ENSMOCG00000018202						ENSMOCG00000003625
							ENSMOCG00000018207						ENSMOCG00000019031
							ENSMOCG00000018214						ENSMOCG00000009486
							ENSMOCG00000018222						ENSMOCG00000007758
							ENSMOCG00000018242						ENSMOCG00000001956
							ENSMOCG00000018246						ENSMOCG00000011470
							ENSMOCG00000018259						ENSMOCG00000007784
							ENSMOCG00000018286						ENSMOCG00000004279
							ENSMOCG00000018323						ENSMOCG00000017040
							ENSMOCG00000018329						ENSMOCG00000021272
							ENSMOCG00000018333						ENSMOCG00000009920
							ENSMOCG00000018352						ENSMOCG00000014810
							ENSMOCG00000018361						ENSMOCG00000002677
							ENSMOCG00000018374						ENSMOCG00000006569
							ENSMOCG00000018379						ENSMOCG00000021210
							ENSMOCG00000018380						ENSMOCG00000019353
							ENSMOCG00000018405						ENSMOCG00000015490
							ENSMOCG00000018431						ENSMOCG00000022687
							ENSMOCG00000018465						ENSMOCG00000020736
							ENSMOCG00000018474						ENSMOCG00000000995
							ENSMOCG00000018476						ENSMOCG00000006753
							ENSMOCG00000018481						ENSMOCG00000013604
							ENSMOCG00000018484						ENSMOCG00000017926
							ENSMOCG00000018490						ENSMOCG00000012012
							ENSMOCG00000018494						ENSMOCG00000009822
							ENSMOCG00000018529						ENSMOCG00000022063
							ENSMOCG00000018543						ENSMOCG00000000250
							ENSMOCG00000018547						ENSMOCG00000013083
							ENSMOCG00000018575						ENSMOCG00000017124
							ENSMOCG00000018582						ENSMOCG00000006004
							ENSMOCG00000018604						ENSMOCG00000015292
							ENSMOCG00000018608						ENSMOCG00000010918
							ENSMOCG00000018626						ENSMOCG00000005112
							ENSMOCG00000018670						ENSMOCG00000005210
							ENSMOCG00000018677						ENSMOCG00000022587
							ENSMOCG00000018685						ENSMOCG00000015187
							ENSMOCG00000018696						ENSMOCG00000015241
							ENSMOCG00000018697						ENSMOCG00000015775
							ENSMOCG00000018705						ENSMOCG00000022132
							ENSMOCG00000018710						ENSMOCG00000000300
							ENSMOCG00000018711						ENSMOCG00000005634
							ENSMOCG00000018715						ENSMOCG00000018018
							ENSMOCG00000018724						ENSMOCG00000019465
							ENSMOCG00000018735						ENSMOCG00000007013
							ENSMOCG00000018742						ENSMOCG00000005876
							ENSMOCG00000018744						ENSMOCG00000003426
							ENSMOCG00000018747						ENSMOCG00000020052
							ENSMOCG00000018769						ENSMOCG00000001682
							ENSMOCG00000018772						ENSMOCG00000022429
							ENSMOCG00000018788						ENSMOCG00000004619
							ENSMOCG00000018816						ENSMOCG00000001047
							ENSMOCG00000018911						ENSMOCG00000015254
							ENSMOCG00000018928						ENSMOCG00000020910
							ENSMOCG00000018935						ENSMOCG00000000926
							ENSMOCG00000018944						ENSMOCG00000019094
							ENSMOCG00000018945						ENSMOCG00000009059
							ENSMOCG00000018947						ENSMOCG00000015870
							ENSMOCG00000018956						ENSMOCG00000017002
							ENSMOCG00000019000						ENSMOCG00000022531
							ENSMOCG00000019003						ENSMOCG00000006815
							ENSMOCG00000019007						ENSMOCG00000010322
							ENSMOCG00000019009						ENSMOCG00000002827
							ENSMOCG00000019015						ENSMOCG00000009566
							ENSMOCG00000019021						ENSMOCG00000022346
							ENSMOCG00000019030						ENSMOCG00000009828
							ENSMOCG00000019037						ENSMOCG00000020649
							ENSMOCG00000019050						ENSMOCG00000013071
							ENSMOCG00000019055						ENSMOCG00000005960
							ENSMOCG00000019061						ENSMOCG00000018932
							ENSMOCG00000019066						ENSMOCG00000014366
							ENSMOCG00000019075						ENSMOCG00000013194
							ENSMOCG00000019077						ENSMOCG00000010176
							ENSMOCG00000019085						ENSMOCG00000011313
							ENSMOCG00000019086						ENSMOCG00000002820
							ENSMOCG00000019091						ENSMOCG00000022249
							ENSMOCG00000019092						ENSMOCG00000004427
							ENSMOCG00000019100						ENSMOCG00000021726
							ENSMOCG00000019114						ENSMOCG00000002601
							ENSMOCG00000019118						ENSMOCG00000011756
							ENSMOCG00000019140						ENSMOCG00000013614
							ENSMOCG00000019150						ENSMOCG00000021281
							ENSMOCG00000019155						ENSMOCG00000021447
							ENSMOCG00000019164						ENSMOCG00000012492
							ENSMOCG00000019165						ENSMOCG00000012345
							ENSMOCG00000019203						ENSMOCG00000000550
							ENSMOCG00000019212						ENSMOCG00000020896
							ENSMOCG00000019224						ENSMOCG00000019741
							ENSMOCG00000019286						ENSMOCG00000016130
							ENSMOCG00000019300						ENSMOCG00000022394
							ENSMOCG00000019314						ENSMOCG00000013223
							ENSMOCG00000019322						ENSMOCG00000012509
							ENSMOCG00000019329						ENSMOCG00000012261
							ENSMOCG00000019342						ENSMOCG00000017593
							ENSMOCG00000019343						ENSMOCG00000018127
							ENSMOCG00000019351						ENSMOCG00000000140
							ENSMOCG00000019353						ENSMOCG00000018869
							ENSMOCG00000019384						ENSMOCG00000006543
							ENSMOCG00000019387						ENSMOCG00000020998
							ENSMOCG00000019415						ENSMOCG00000008769
							ENSMOCG00000019431						ENSMOCG00000002987
							ENSMOCG00000019434						ENSMOCG00000014880
							ENSMOCG00000019444						ENSMOCG00000012295
							ENSMOCG00000019461						ENSMOCG00000010952
							ENSMOCG00000019485						ENSMOCG00000005720
							ENSMOCG00000019487						ENSMOCG00000007554
							ENSMOCG00000019498						ENSMOCG00000012623
							ENSMOCG00000019522						ENSMOCG00000021958
							ENSMOCG00000019541						ENSMOCG00000021125
							ENSMOCG00000019552						ENSMOCG00000013625
							ENSMOCG00000019558						ENSMOCG00000005119
							ENSMOCG00000019562						ENSMOCG00000020600
							ENSMOCG00000019585						ENSMOCG00000006854
							ENSMOCG00000019607						ENSMOCG00000019370
							ENSMOCG00000019608						ENSMOCG00000006165
							ENSMOCG00000019649						ENSMOCG00000001200
							ENSMOCG00000019650						ENSMOCG00000019214
							ENSMOCG00000019681						ENSMOCG00000009658
							ENSMOCG00000019687						ENSMOCG00000006528
							ENSMOCG00000019694						ENSMOCG00000012194
							ENSMOCG00000019727						ENSMOCG00000000346
							ENSMOCG00000019731						ENSMOCG00000016908
							ENSMOCG00000019762						ENSMOCG00000022213
							ENSMOCG00000019775						ENSMOCG00000012815
							ENSMOCG00000019778						ENSMOCG00000006523
							ENSMOCG00000019790						ENSMOCG00000017194
							ENSMOCG00000019813						ENSMOCG00000021426
							ENSMOCG00000019832						ENSMOCG00000000629
							ENSMOCG00000019836						ENSMOCG00000003458
							ENSMOCG00000019848						ENSMOCG00000000252
							ENSMOCG00000019854						ENSMOCG00000020397
							ENSMOCG00000019856						ENSMOCG00000005666
							ENSMOCG00000019857						ENSMOCG00000012272
							ENSMOCG00000019863						ENSMOCG00000017616
							ENSMOCG00000019895						ENSMOCG00000010641
							ENSMOCG00000019915						ENSMOCG00000021517
							ENSMOCG00000019925						ENSMOCG00000004836
							ENSMOCG00000019948						ENSMOCG00000022616
							ENSMOCG00000019969						ENSMOCG00000003549
							ENSMOCG00000019976						ENSMOCG00000006398
							ENSMOCG00000019993						ENSMOCG00000017490
							ENSMOCG00000019998						ENSMOCG00000016462
							ENSMOCG00000019999						ENSMOCG00000017566
							ENSMOCG00000020007						ENSMOCG00000013145
							ENSMOCG00000020008						ENSMOCG00000004041
							ENSMOCG00000020009						ENSMOCG00000019672
							ENSMOCG00000020028						ENSMOCG00000003613
							ENSMOCG00000020036						ENSMOCG00000002096
							ENSMOCG00000020065						ENSMOCG00000003275
							ENSMOCG00000020092						ENSMOCG00000021580
							ENSMOCG00000020096						ENSMOCG00000005782
							ENSMOCG00000020123						ENSMOCG00000017115
							ENSMOCG00000020130						ENSMOCG00000004236
							ENSMOCG00000020132						ENSMOCG00000019888
							ENSMOCG00000020142						ENSMOCG00000016349
							ENSMOCG00000020156						ENSMOCG00000019774
							ENSMOCG00000020169						ENSMOCG00000020738
							ENSMOCG00000020189						ENSMOCG00000000687
							ENSMOCG00000020195						ENSMOCG00000012741
							ENSMOCG00000020200						ENSMOCG00000003279
							ENSMOCG00000020235						ENSMOCG00000003274
							ENSMOCG00000020236						ENSMOCG00000018067
							ENSMOCG00000020257						ENSMOCG00000002947
							ENSMOCG00000020282						ENSMOCG00000001252
							ENSMOCG00000020322						ENSMOCG00000018829
							ENSMOCG00000020327						ENSMOCG00000017949
							ENSMOCG00000020355						ENSMOCG00000018259
							ENSMOCG00000020380						ENSMOCG00000020507
							ENSMOCG00000020383						ENSMOCG00000011413
							ENSMOCG00000020384						ENSMOCG00000016073
							ENSMOCG00000020386						ENSMOCG00000013875
							ENSMOCG00000020387						ENSMOCG00000014827
							ENSMOCG00000020388						ENSMOCG00000012683
							ENSMOCG00000020396						ENSMOCG00000001265
							ENSMOCG00000020398						ENSMOCG00000011037
							ENSMOCG00000020403						ENSMOCG00000010463
							ENSMOCG00000020420						ENSMOCG00000010029
							ENSMOCG00000020455						ENSMOCG00000010784
							ENSMOCG00000020509						ENSMOCG00000014269
							ENSMOCG00000020540						ENSMOCG00000020054
							ENSMOCG00000020543						ENSMOCG00000022592
							ENSMOCG00000020547						ENSMOCG00000022173
							ENSMOCG00000020551						ENSMOCG00000013130
							ENSMOCG00000020589						ENSMOCG00000022668
							ENSMOCG00000020596						ENSMOCG00000018791
							ENSMOCG00000020614						ENSMOCG00000019837
							ENSMOCG00000020630						ENSMOCG00000020724
							ENSMOCG00000020645						ENSMOCG00000000306
							ENSMOCG00000020688						ENSMOCG00000015567
							ENSMOCG00000020698						ENSMOCG00000009591
							ENSMOCG00000020734						ENSMOCG00000020260
							ENSMOCG00000020752						ENSMOCG00000009861
							ENSMOCG00000020762						ENSMOCG00000020235
							ENSMOCG00000020774						ENSMOCG00000004767
							ENSMOCG00000020818						ENSMOCG00000020779
							ENSMOCG00000020839						ENSMOCG00000018524
							ENSMOCG00000020855						ENSMOCG00000000915
							ENSMOCG00000020863						ENSMOCG00000018818
							ENSMOCG00000020869						ENSMOCG00000003775
							ENSMOCG00000020883						ENSMOCG00000001795
							ENSMOCG00000020893						ENSMOCG00000022634
							ENSMOCG00000020928						ENSMOCG00000002665
							ENSMOCG00000020930						ENSMOCG00000009924
							ENSMOCG00000020961						ENSMOCG00000008709
							ENSMOCG00000020974						ENSMOCG00000002313
							ENSMOCG00000020976						ENSMOCG00000016661
							ENSMOCG00000020977						ENSMOCG00000001780
							ENSMOCG00000020990						ENSMOCG00000021421
							ENSMOCG00000021017						ENSMOCG00000022486
							ENSMOCG00000021057						ENSMOCG00000000584
							ENSMOCG00000021058						ENSMOCG00000020283
							ENSMOCG00000021079						ENSMOCG00000001341
							ENSMOCG00000021085						ENSMOCG00000014901
							ENSMOCG00000021086						ENSMOCG00000015346
							ENSMOCG00000021121						ENSMOCG00000013014
							ENSMOCG00000021128						ENSMOCG00000008729
							ENSMOCG00000021139						ENSMOCG00000005104
							ENSMOCG00000021156						ENSMOCG00000017918
							ENSMOCG00000021175						ENSMOCG00000009470
							ENSMOCG00000021224						ENSMOCG00000016970
							ENSMOCG00000021240						ENSMOCG00000015096
							ENSMOCG00000021247						ENSMOCG00000018915
							ENSMOCG00000021253						ENSMOCG00000016535
							ENSMOCG00000021270						ENSMOCG00000020555
							ENSMOCG00000021274						ENSMOCG00000004090
							ENSMOCG00000021321						ENSMOCG00000017349
							ENSMOCG00000021322						ENSMOCG00000008644
							ENSMOCG00000021339						ENSMOCG00000003786
							ENSMOCG00000021343						ENSMOCG00000012426
							ENSMOCG00000021359						ENSMOCG00000009642
							ENSMOCG00000021379						ENSMOCG00000011681
							ENSMOCG00000021387						ENSMOCG00000020755
							ENSMOCG00000021412						ENSMOCG00000007960
							ENSMOCG00000021423						ENSMOCG00000012545
							ENSMOCG00000021425						ENSMOCG00000006108
							ENSMOCG00000021434						ENSMOCG00000021468
							ENSMOCG00000021443						ENSMOCG00000013539
							ENSMOCG00000021444						ENSMOCG00000005343
							ENSMOCG00000021445						ENSMOCG00000011598
							ENSMOCG00000021469						ENSMOCG00000014434
							ENSMOCG00000021475						ENSMOCG00000002515
							ENSMOCG00000021509						ENSMOCG00000018464
							ENSMOCG00000021539						ENSMOCG00000022702
							ENSMOCG00000021540						ENSMOCG00000011319
							ENSMOCG00000021544						ENSMOCG00000002659
							ENSMOCG00000021547						ENSMOCG00000009049
							ENSMOCG00000021554						ENSMOCG00000018881
							ENSMOCG00000021565						ENSMOCG00000001171
							ENSMOCG00000021576						ENSMOCG00000000430
							ENSMOCG00000021592						ENSMOCG00000022961
							ENSMOCG00000021596						ENSMOCG00000008038
							ENSMOCG00000021599						ENSMOCG00000015817
							ENSMOCG00000021600						ENSMOCG00000022928
							ENSMOCG00000021618						ENSMOCG00000016038
							ENSMOCG00000021640						ENSMOCG00000001369
							ENSMOCG00000021665						ENSMOCG00000006379
							ENSMOCG00000021676						ENSMOCG00000000780
							ENSMOCG00000021687						ENSMOCG00000006104
							ENSMOCG00000021689						ENSMOCG00000008046
							ENSMOCG00000021703						ENSMOCG00000014394
							ENSMOCG00000021710						ENSMOCG00000020512
							ENSMOCG00000021721						ENSMOCG00000014884
							ENSMOCG00000021764						ENSMOCG00000016831
							ENSMOCG00000021779						ENSMOCG00000019065
							ENSMOCG00000021830						ENSMOCG00000017415
							ENSMOCG00000021840						ENSMOCG00000015278
							ENSMOCG00000021844						ENSMOCG00000013498
							ENSMOCG00000021881						ENSMOCG00000022931
							ENSMOCG00000021886						ENSMOCG00000011230
							ENSMOCG00000021887						ENSMOCG00000020233
							ENSMOCG00000021896						ENSMOCG00000017984
							ENSMOCG00000021924						ENSMOCG00000016177
							ENSMOCG00000021927						ENSMOCG00000018361
							ENSMOCG00000021941						ENSMOCG00000018353
							ENSMOCG00000021991						ENSMOCG00000018327
							ENSMOCG00000022009						ENSMOCG00000002481
							ENSMOCG00000022024						ENSMOCG00000014844
							ENSMOCG00000022031						ENSMOCG00000002354
							ENSMOCG00000022039						ENSMOCG00000020869
							ENSMOCG00000022047						ENSMOCG00000012522
							ENSMOCG00000022048						ENSMOCG00000017221
							ENSMOCG00000022056						ENSMOCG00000006467
							ENSMOCG00000022067						ENSMOCG00000010249
							ENSMOCG00000022089						ENSMOCG00000007609
							ENSMOCG00000022096						ENSMOCG00000006333
							ENSMOCG00000022097						ENSMOCG00000001149
							ENSMOCG00000022100						ENSMOCG00000011189
							ENSMOCG00000022101						ENSMOCG00000002380
							ENSMOCG00000022109						ENSMOCG00000010098
							ENSMOCG00000022126						ENSMOCG00000007932
							ENSMOCG00000022129						ENSMOCG00000013546
							ENSMOCG00000022154						ENSMOCG00000010331
							ENSMOCG00000022161						ENSMOCG00000017323
							ENSMOCG00000022162						ENSMOCG00000008699
							ENSMOCG00000022201						ENSMOCG00000022876
							ENSMOCG00000022202						ENSMOCG00000022771
							ENSMOCG00000022215						ENSMOCG00000009362
							ENSMOCG00000022226						ENSMOCG00000021513
							ENSMOCG00000022233						ENSMOCG00000021423
							ENSMOCG00000022241						ENSMOCG00000014292
							ENSMOCG00000022242						ENSMOCG00000010834
							ENSMOCG00000022248						ENSMOCG00000012836
							ENSMOCG00000022263						ENSMOCG00000014900
							ENSMOCG00000022299						ENSMOCG00000006180
							ENSMOCG00000022316						ENSMOCG00000000370
							ENSMOCG00000022323						ENSMOCG00000005059
							ENSMOCG00000022352						ENSMOCG00000000800
							ENSMOCG00000022358						ENSMOCG00000017427
							ENSMOCG00000022406						ENSMOCG00000004907
							ENSMOCG00000022408						ENSMOCG00000001877
							ENSMOCG00000022415						ENSMOCG00000004770
							ENSMOCG00000022429						ENSMOCG00000022930
							ENSMOCG00000022431						ENSMOCG00000012112
							ENSMOCG00000022460						ENSMOCG00000009309
							ENSMOCG00000022467						ENSMOCG00000005284
							ENSMOCG00000022468						ENSMOCG00000015636
							ENSMOCG00000022473						ENSMOCG00000020471
							ENSMOCG00000022480						ENSMOCG00000003610
							ENSMOCG00000022498						ENSMOCG00000019771
							ENSMOCG00000022513						ENSMOCG00000005447
							ENSMOCG00000022553						ENSMOCG00000007811
							ENSMOCG00000022566						ENSMOCG00000010866
							ENSMOCG00000022605						ENSMOCG00000018546
							ENSMOCG00000022621						ENSMOCG00000003268
							ENSMOCG00000022663						ENSMOCG00000018447
							ENSMOCG00000022664						ENSMOCG00000006116
							ENSMOCG00000022685						ENSMOCG00000006783
							ENSMOCG00000022716						ENSMOCG00000004512
							ENSMOCG00000022723						ENSMOCG00000019288
							ENSMOCG00000022743						ENSMOCG00000022833
							ENSMOCG00000022753						ENSMOCG00000001880
							ENSMOCG00000022754						ENSMOCG00000014432
							ENSMOCG00000022767						ENSMOCG00000000305
							ENSMOCG00000022788						ENSMOCG00000005050
							ENSMOCG00000022805						ENSMOCG00000018055
							ENSMOCG00000022810						ENSMOCG00000001215
							ENSMOCG00000022815						ENSMOCG00000021424
							ENSMOCG00000022838						ENSMOCG00000020920
							ENSMOCG00000022846						ENSMOCG00000014087
							ENSMOCG00000022866						ENSMOCG00000018999
							ENSMOCG00000022869						ENSMOCG00000001363
							ENSMOCG00000022881						ENSMOCG00000018880
							ENSMOCG00000022898						ENSMOCG00000005122
							ENSMOCG00000022908						ENSMOCG00000000072
							ENSMOCG00000022929						ENSMOCG00000013736
							ENSMOCG00000022935						ENSMOCG00000020319
							ENSMOCG00000022936						ENSMOCG00000013307
							ENSMOCG00000022961						ENSMOCG00000018170
							ENSMOCG00000022962						ENSMOCG00000006208
							ENSMOCG00000023020						ENSMOCG00000011060
							ENSMOCG00000023027						ENSMOCG00000014094
							ENSMOCG00000023029						ENSMOCG00000005424
													ENSMOCG00000021837
													ENSMOCG00000013164
													ENSMOCG00000022180
													ENSMOCG00000019996
													ENSMOCG00000013011
													ENSMOCG00000012887
													ENSMOCG00000010683
													ENSMOCG00000010247
													ENSMOCG00000012852
													ENSMOCG00000000160
													ENSMOCG00000002300
													ENSMOCG00000016362
													ENSMOCG00000002656
													ENSMOCG00000020437
													ENSMOCG00000013644
													ENSMOCG00000002905
													ENSMOCG00000016560
													ENSMOCG00000010214
													ENSMOCG00000020189
													ENSMOCG00000014577
													ENSMOCG00000015511
													ENSMOCG00000010490
													ENSMOCG00000009043
													ENSMOCG00000015421
													ENSMOCG00000019810
													ENSMOCG00000017711
													ENSMOCG00000020499
													ENSMOCG00000020513
													ENSMOCG00000008323
													ENSMOCG00000021095
													ENSMOCG00000004690
													ENSMOCG00000015372
													ENSMOCG00000021917
													ENSMOCG00000002558
													ENSMOCG00000011222
													ENSMOCG00000004302
													ENSMOCG00000005299
													ENSMOCG00000017639
													ENSMOCG00000017520
													ENSMOCG00000020482
													ENSMOCG00000021203
													ENSMOCG00000021208
													ENSMOCG00000020424
													ENSMOCG00000017779
													ENSMOCG00000022865
													ENSMOCG00000008291
													ENSMOCG00000001083
													ENSMOCG00000003731
													ENSMOCG00000018414
													ENSMOCG00000022655
													ENSMOCG00000002181
													ENSMOCG00000013283
													ENSMOCG00000010598
													ENSMOCG00000003495
													ENSMOCG00000005336
													ENSMOCG00000015547
													ENSMOCG00000018466
													ENSMOCG00000018596
													ENSMOCG00000014405
													ENSMOCG00000018129
													ENSMOCG00000023024
													ENSMOCG00000014935
													ENSMOCG00000018217
													ENSMOCG00000011064
													ENSMOCG00000013555
													ENSMOCG00000020971
													ENSMOCG00000002252
													ENSMOCG00000004675
													ENSMOCG00000019005
													ENSMOCG00000001677
													ENSMOCG00000004259
													ENSMOCG00000022182
													ENSMOCG00000019035
													ENSMOCG00000013535
													ENSMOCG00000013945
													ENSMOCG00000003020
													ENSMOCG00000012718
													ENSMOCG00000012797
													ENSMOCG00000013147
													ENSMOCG00000010853
													ENSMOCG00000009414
													ENSMOCG00000012884
													ENSMOCG00000002451
													ENSMOCG00000000730
													ENSMOCG00000022033
													ENSMOCG00000002419
													ENSMOCG00000007450
													ENSMOCG00000004205
													ENSMOCG00000014961
													ENSMOCG00000000288
													ENSMOCG00000016768
													ENSMOCG00000019865
													ENSMOCG00000022061
													ENSMOCG00000010771
													ENSMOCG00000008762
													ENSMOCG00000006624
													ENSMOCG00000017837
													ENSMOCG00000014887
													ENSMOCG00000006566
													ENSMOCG00000021556
													ENSMOCG00000015580
													ENSMOCG00000017279
													ENSMOCG00000009391
													ENSMOCG00000010383
													ENSMOCG00000001169
													ENSMOCG00000006356
													ENSMOCG00000012084
													ENSMOCG00000019003
													ENSMOCG00000005546
													ENSMOCG00000003795
													ENSMOCG00000001686
													ENSMOCG00000018190
													ENSMOCG00000012274
													ENSMOCG00000019425
													ENSMOCG00000013136
													ENSMOCG00000012518
													ENSMOCG00000014110
													ENSMOCG00000005796
													ENSMOCG00000016596
													ENSMOCG00000021766
													ENSMOCG00000013178
													ENSMOCG00000012460
													ENSMOCG00000018948
													ENSMOCG00000022720
													ENSMOCG00000001799
													ENSMOCG00000015558
													ENSMOCG00000019205
													ENSMOCG00000002751
													ENSMOCG00000020544
													ENSMOCG00000013601
													ENSMOCG00000014392
													ENSMOCG00000014152
													ENSMOCG00000021318
													ENSMOCG00000014976
													ENSMOCG00000001577
													ENSMOCG00000019801
													ENSMOCG00000014145
													ENSMOCG00000009880
													ENSMOCG00000016266
													ENSMOCG00000017577
													ENSMOCG00000013409
													ENSMOCG00000017844
													ENSMOCG00000010515
													ENSMOCG00000013291
													ENSMOCG00000012114
													ENSMOCG00000021152
													ENSMOCG00000018971
													ENSMOCG00000005206
													ENSMOCG00000009867
													ENSMOCG00000016370
													ENSMOCG00000022622
													ENSMOCG00000019295
													ENSMOCG00000003595
													ENSMOCG00000001481
													ENSMOCG00000010941
													ENSMOCG00000022178
													ENSMOCG00000006178
													ENSMOCG00000016471
													ENSMOCG00000019315
													ENSMOCG00000012159
													ENSMOCG00000014600
													ENSMOCG00000014218
													ENSMOCG00000016454
													ENSMOCG00000022601
													ENSMOCG00000004108
													ENSMOCG00000000925
													ENSMOCG00000018749
													ENSMOCG00000011266
													ENSMOCG00000016348
													ENSMOCG00000018674
													ENSMOCG00000016469
													ENSMOCG00000002477
													ENSMOCG00000008647
													ENSMOCG00000014032
													ENSMOCG00000013641
													ENSMOCG00000021086
													ENSMOCG00000019364
													ENSMOCG00000000805
													ENSMOCG00000004582
													ENSMOCG00000012781
													ENSMOCG00000001639
													ENSMOCG00000017676
													ENSMOCG00000016632
													ENSMOCG00000000863
													ENSMOCG00000015443
													ENSMOCG00000022789
													ENSMOCG00000011890
													ENSMOCG00000017032
													ENSMOCG00000021060
													ENSMOCG00000020409
													ENSMOCG00000016096
													ENSMOCG00000015438
													ENSMOCG00000018248
													ENSMOCG00000007352
													ENSMOCG00000006040
													ENSMOCG00000021804
													ENSMOCG00000001834
													ENSMOCG00000013182
													ENSMOCG00000008304
													ENSMOCG00000000841
													ENSMOCG00000017215
													ENSMOCG00000020904
													ENSMOCG00000011009
													ENSMOCG00000001347
													ENSMOCG00000001132
													ENSMOCG00000020400
													ENSMOCG00000016324
													ENSMOCG00000009874
													ENSMOCG00000006605
													ENSMOCG00000015828
													ENSMOCG00000014879
													ENSMOCG00000007092
													ENSMOCG00000012519
													ENSMOCG00000015761
													ENSMOCG00000012837
													ENSMOCG00000004024
													ENSMOCG00000019416
													ENSMOCG00000013602
													ENSMOCG00000023002
													ENSMOCG00000010087
													ENSMOCG00000000424
													ENSMOCG00000013366
													ENSMOCG00000010309
													ENSMOCG00000008370
													ENSMOCG00000015285
													ENSMOCG00000018529
													ENSMOCG00000014056
													ENSMOCG00000004107
													ENSMOCG00000004202
													ENSMOCG00000002544
													ENSMOCG00000021854
													ENSMOCG00000011372
													ENSMOCG00000004147
													ENSMOCG00000009845
													ENSMOCG00000004169
													ENSMOCG00000014684
													ENSMOCG00000007072
													ENSMOCG00000012736
													ENSMOCG00000004549
													ENSMOCG00000005067
													ENSMOCG00000004138
													ENSMOCG00000022691
													ENSMOCG00000008020
													ENSMOCG00000002582
													ENSMOCG00000001011
													ENSMOCG00000020663
													ENSMOCG00000016693
													ENSMOCG00000019732
													ENSMOCG00000017589
													ENSMOCG00000000403
													ENSMOCG00000002630
													ENSMOCG00000002408
													ENSMOCG00000006994
													ENSMOCG00000019533
													ENSMOCG00000015705
													ENSMOCG00000013325
													ENSMOCG00000021838
													ENSMOCG00000015946
													ENSMOCG00000016115
													ENSMOCG00000015330
													ENSMOCG00000017479
													ENSMOCG00000001334
													ENSMOCG00000022757
													ENSMOCG00000011797
													ENSMOCG00000020102
													ENSMOCG00000021058
													ENSMOCG00000014204
													ENSMOCG00000018468
													ENSMOCG00000020968
													ENSMOCG00000003771
													ENSMOCG00000015232
													ENSMOCG00000001435
													ENSMOCG00000019728
													ENSMOCG00000015124
													ENSMOCG00000017116
													ENSMOCG00000009782
													ENSMOCG00000017943
													ENSMOCG00000004886
													ENSMOCG00000022790
													ENSMOCG00000014798
													ENSMOCG00000019809
													ENSMOCG00000000981
													ENSMOCG00000014155
													ENSMOCG00000013658
													ENSMOCG00000004371
													ENSMOCG00000003537
													ENSMOCG00000019085
													ENSMOCG00000013108
													ENSMOCG00000010569
													ENSMOCG00000017014
													ENSMOCG00000018275
													ENSMOCG00000019224
													ENSMOCG00000006618
													ENSMOCG00000021597
													ENSMOCG00000014315
													ENSMOCG00000004060
													ENSMOCG00000005620
													ENSMOCG00000018424
													ENSMOCG00000002504
													ENSMOCG00000014151
													ENSMOCG00000003383
													ENSMOCG00000017091
													ENSMOCG00000009253
													ENSMOCG00000004563
													ENSMOCG00000020300
													ENSMOCG00000015262
													ENSMOCG00000007781
													ENSMOCG00000016712
													ENSMOCG00000011365
													ENSMOCG00000018489
													ENSMOCG00000020627
													ENSMOCG00000001985
													ENSMOCG00000002955
													ENSMOCG00000002412
													ENSMOCG00000022437
													ENSMOCG00000021899
													ENSMOCG00000013175
													ENSMOCG00000020127
													ENSMOCG00000014287
													ENSMOCG00000009730
													ENSMOCG00000006344
													ENSMOCG00000017764
													ENSMOCG00000007542
													ENSMOCG00000016680
													ENSMOCG00000017665
													ENSMOCG00000008388
													ENSMOCG00000011520
													ENSMOCG00000000386
													ENSMOCG00000002805
													ENSMOCG00000022131
													ENSMOCG00000015859
													ENSMOCG00000000573
													ENSMOCG00000021736
													ENSMOCG00000007299
													ENSMOCG00000019562
													ENSMOCG00000007549
													ENSMOCG00000017408
													ENSMOCG00000018502
													ENSMOCG00000022446
													ENSMOCG00000022163
													ENSMOCG00000022997
													ENSMOCG00000005049
													ENSMOCG00000000678
													ENSMOCG00000011829
													ENSMOCG00000000848
													ENSMOCG00000010324
													ENSMOCG00000016308
													ENSMOCG00000015978
													ENSMOCG00000015521
													ENSMOCG00000000743
													ENSMOCG00000006739
													ENSMOCG00000019487
													ENSMOCG00000016513
													ENSMOCG00000013512
													ENSMOCG00000020257
													ENSMOCG00000010159
													ENSMOCG00000001081
													ENSMOCG00000013425
													ENSMOCG00000001522
													ENSMOCG00000020752
													ENSMOCG00000002833
													ENSMOCG00000008163
													ENSMOCG00000022420
													ENSMOCG00000011609
													ENSMOCG00000001659
													ENSMOCG00000015737
													ENSMOCG00000001963
													ENSMOCG00000016989
													ENSMOCG00000016415
													ENSMOCG00000000514
													ENSMOCG00000003238
													ENSMOCG00000004613
													ENSMOCG00000009930
													ENSMOCG00000022830
													ENSMOCG00000013112
													ENSMOCG00000009175
													ENSMOCG00000013532
													ENSMOCG00000015012
													ENSMOCG00000019651
													ENSMOCG00000011049
													ENSMOCG00000015976
													ENSMOCG00000011977
													ENSMOCG00000001409
													ENSMOCG00000009677
													ENSMOCG00000015505
													ENSMOCG00000006277
													ENSMOCG00000010057
													ENSMOCG00000016389
													ENSMOCG00000022540
													ENSMOCG00000009150
													ENSMOCG00000002462
													ENSMOCG00000019974
													ENSMOCG00000019927
													ENSMOCG00000021339
													ENSMOCG00000020466
													ENSMOCG00000021263
													ENSMOCG00000012711
													ENSMOCG00000013852
													ENSMOCG00000002538
													ENSMOCG00000002124
													ENSMOCG00000016964
													ENSMOCG00000014012
													ENSMOCG00000018613
													ENSMOCG00000021708
													ENSMOCG00000009323
													ENSMOCG00000004783
													ENSMOCG00000003058
													ENSMOCG00000015263
													ENSMOCG00000010262
													ENSMOCG00000013066
													ENSMOCG00000001755
													ENSMOCG00000022569
													ENSMOCG00000001951
													ENSMOCG00000007347
													ENSMOCG00000017236
													ENSMOCG00000001125
													ENSMOCG00000012386
													ENSMOCG00000001212
													ENSMOCG00000019262
													ENSMOCG00000001802
													ENSMOCG00000020306
													ENSMOCG00000007175
													ENSMOCG00000020050
													ENSMOCG00000008549
													ENSMOCG00000001922
													ENSMOCG00000010904
													ENSMOCG00000008093
													ENSMOCG00000002303
													ENSMOCG00000015736
													ENSMOCG00000000997
													ENSMOCG00000014479
													ENSMOCG00000002209
													ENSMOCG00000016320
													ENSMOCG00000016190
													ENSMOCG00000013735
													ENSMOCG00000015780
													ENSMOCG00000013528
													ENSMOCG00000014386
													ENSMOCG00000020006
													ENSMOCG00000019217
													ENSMOCG00000008025
													ENSMOCG00000007462
													ENSMOCG00000014027
													ENSMOCG00000013540
													ENSMOCG00000003863
													ENSMOCG00000020348
													ENSMOCG00000014580
													ENSMOCG00000022831
													ENSMOCG00000014589
													ENSMOCG00000014720
													ENSMOCG00000020911
													ENSMOCG00000017162
													ENSMOCG00000019619
													ENSMOCG00000020199
													ENSMOCG00000014612
													ENSMOCG00000012371
													ENSMOCG00000012420
													ENSMOCG00000007882
													ENSMOCG00000017981
													ENSMOCG00000001714
													ENSMOCG00000013448
													ENSMOCG00000019716
													ENSMOCG00000020758
													ENSMOCG00000005671
													ENSMOCG00000012103
													ENSMOCG00000003696
													ENSMOCG00000019670
													ENSMOCG00000001545
													ENSMOCG00000019052
													ENSMOCG00000008340
													ENSMOCG00000009371
													ENSMOCG00000003320
													ENSMOCG00000016621
													ENSMOCG00000005334
													ENSMOCG00000021491
													ENSMOCG00000021093
													ENSMOCG00000022941
													ENSMOCG00000021464
													ENSMOCG00000022247
													ENSMOCG00000008546
													ENSMOCG00000013250
													ENSMOCG00000000522
													ENSMOCG00000006899
													ENSMOCG00000008583
													ENSMOCG00000005517
													ENSMOCG00000002510
													ENSMOCG00000016094
													ENSMOCG00000012817
													ENSMOCG00000016979
													ENSMOCG00000001576
													ENSMOCG00000019512
													ENSMOCG00000013770
													ENSMOCG00000017897
													ENSMOCG00000019387
													ENSMOCG00000022302
													ENSMOCG00000021957
													ENSMOCG00000017482
													ENSMOCG00000006992
													ENSMOCG00000013596
													ENSMOCG00000021116
													ENSMOCG00000016342
													ENSMOCG00000022124
													ENSMOCG00000001147
													ENSMOCG00000020191
													ENSMOCG00000010218
													ENSMOCG00000012696
													ENSMOCG00000021092
													ENSMOCG00000002166
													ENSMOCG00000014645
													ENSMOCG00000007269
													ENSMOCG00000017226
													ENSMOCG00000020805
													ENSMOCG00000011808
													ENSMOCG00000015180
													ENSMOCG00000017611
													ENSMOCG00000001511
													ENSMOCG00000012427
													ENSMOCG00000014831
													ENSMOCG00000021638
													ENSMOCG00000020268
													ENSMOCG00000002460
													ENSMOCG00000021279
													ENSMOCG00000014640
													ENSMOCG00000012642
													ENSMOCG00000017709
													ENSMOCG00000005886
													ENSMOCG00000021792
													ENSMOCG00000021288
													ENSMOCG00000003138
													ENSMOCG00000019886
													ENSMOCG00000004510
													ENSMOCG00000002265
													ENSMOCG00000006012
													ENSMOCG00000002374
													ENSMOCG00000007886
													ENSMOCG00000002922
													ENSMOCG00000005196
													ENSMOCG00000018154
													ENSMOCG00000014083
													ENSMOCG00000012645
													ENSMOCG00000002874
													ENSMOCG00000010302
													ENSMOCG00000021500
													ENSMOCG00000011442
													ENSMOCG00000021672
													ENSMOCG00000015945
													ENSMOCG00000012328
													ENSMOCG00000017466
													ENSMOCG00000006150
													ENSMOCG00000021415
													ENSMOCG00000002846
													ENSMOCG00000020121
													ENSMOCG00000007652
													ENSMOCG00000017646
													ENSMOCG00000021828
													ENSMOCG00000001316
													ENSMOCG00000018760
													ENSMOCG00000021786
													ENSMOCG00000018767
[truncated: 5,287 more rows]

## Sheet: GENE SET DETAILS
GENE SET:	PNEUMONIA	ADAPTIVE_IMMUNE_RESPONSE	CELL_CYCLE	COMPLEMENT_RESPONSE	CYTOTOXICITY_INCL_ADCC	APOPTOSIS (execution phase of)	IMMUNE_COMPLEX_CLEARANCE	IMMUNE_SYSTEM_PROCESS	INNATE_IMMUNE_RESPONSE	ANTIVIRAL_DEFENCE	ALVEOLAR_LAMELLAR_BODY	TYPE_1_INTREFERON_RESPONSE	PNEUMOCYTE_DEVELOPMENT	METABOLIC_PROCESS	RESPONSE_TO_OXIDATIVE_STRESS
SOURCES (CURATED GENE SETS OR ONTOLOGY TERMS):	HP_PNEUMONIA - Human Molecular Signatures Database (MSigDB) / HP:0002090 in the Human Phenotype Ontology	GO:0002250	GO:0007049	GO:0038178 GO:0042784 GO:0045957 GO:0045958 GO:0045960 GO:0045959 GO:0004876 GO:0004875 GO:0004878 GO:0004877 GO:0097278 GO:0002430 GO:0002445 GO:0045917 GO:0045916 GO:0001794 GO:0001870 GO:0001869 GO:0001868 GO:0001867 GO:0001861 GO:0001860 GO:0001859 GO:0001858 GO:0001857 GO:0001856 GO:0001855 GO:0001854 GO:0001853 GO:0001852 GO:0001851 GO:0001850 GO:0001849 GO:0001848 GO:1903659 GO:1903661 GO:…	GO:0001788 GO:0001815 GO:0001814 GO:0001813 GO:0039671 GO:0042267 GO:0042269 GO:0042270 GO:0042271 GO:0045953 GO:0045954 GO:0070954 GO:0070960 GO:0070942 GO:0070948 GO:0097278 GO:0002302 GO:0001916 GO:0001915 GO:0001914 GO:0001913 GO:0001912 GO:0001911 GO:0001910 GO:0001909 GO:1903659 GO:1903661 GO:1903660 GO:0060370	GO:0097194	GO:0002434 GO:0160006 GO:0002436 GO:0090265 GO:0090264 GO:0072583 GO:0075512	GO:0002376	GO:0045087	GO:0050688 GO:0050687 GO:0050689 GO:0050691 GO:0051607 GO:0039556 GO:0039552 GO:0039554 GO:0039540 GO:0039545 GO:0039548 GO:0039579 GO:0039592 GO:0039587 GO:0140374 GO:0019049 GO:0002230	GO:0097208 GO:0097233	GO:0032606 GO:0004905 GO:0034340 GO:0019962 GO:0005132	GO:0060510 GO:0060509	GO:0008152	GO:0006979
FINAL NUMBER OF VOLE GENES IN SET:	278	212	1072	60	108	16	34	1440	456	235	9	51	15	7286	391
