# Supplementary material for: Exogenous amdoparvoviruses (Parvoviridae) in arvicoline voles: the molecular evolution and ecology of a novel host-viral association
Source: PLoS Pathog. 2026 Jan 22;22(1):e1013896. doi: 10.1371/journal.ppat.1013896 (PMC12863673; doi:10.1371/journal.ppat.1013896)
Supplement: S2 Table — (XLSX) [file ppat.1013896.s002.xlsx]

## Sheet: VARIABLE_IMPORTANCE
RANK	IMPORTANCE (Mean increase in node purity)	PREDICTOR	VARIABLE_GROUP
1	2.53E+06	CD3_CD8A	SPLENOCYTE CD3_CD28
2	2.49E+06	CD3_TGFB	SPLENOCYTE CD3_CD28
3	2.47E+06	CD3_MPO	SPLENOCYTE CD3_CD28
4	2.46E+06	CD3_TBET	SPLENOCYTE CD3_CD28
5	1.14E+06	CD3_FOXP3	SPLENOCYTE CD3_CD28
6	1.08E+06	HKLM_IL2	SPLENOCYTE HKLM (TLR2)
7	9.79E+05	FIZZ1	BLOOD CONSTITUTIVE IMMUNE EXPRESSION
8	9.01E+05	CD3_GATA3	SPLENOCYTE CD3_CD28
9	8.60E+05	PHA_GATA3	SPLENOCYTE PHA (MITOGEN)
10	5.96E+05	PHA_MARCO	SPLENOCYTE PHA (MITOGEN)
11	5.04E+05	CD8A	BLOOD CONSTITUTIVE IMMUNE EXPRESSION
12	4.74E+05	C_CD8A	SPLENOCYTE CONSTITUTIVE IMMUNE EXPRESSION
13	3.77E+05	HKLM_TGFB	SPLENOCYTE HKLM (TLR2)
14	3.44E+05	CD3_MS4A1	SPLENOCYTE CD3_CD28
15	3.41E+05	PHA_ORAI1	SPLENOCYTE PHA (MITOGEN)
16	3.06E+05	HKLM_IL17	SPLENOCYTE HKLM (TLR2)
17	2.66E+05	IFNG	BLOOD CONSTITUTIVE IMMUNE EXPRESSION
18	2.62E+05	IMI_TGFB	SPLENOCYTE IMIQUIMOD (TLR7)
19	2.49E+05	CD3_TNFA	SPLENOCYTE CD3_CD28
20	2.34E+05	IL4.EU	BLOOD CONSTITUTIVE IMMUNE EXPRESSION
21	2.27E+05	HKLM_APOBR	SPLENOCYTE HKLM (TLR2)
22	2.24E+05	CD3_IL2	SPLENOCYTE CD3_CD28
23	2.15E+05	IMI_CD8A	SPLENOCYTE IMIQUIMOD (TLR7)
24	2.09E+05	IMI_GATA3	SPLENOCYTE IMIQUIMOD (TLR7)
25	2.05E+05	C_MPO	SPLENOCYTE CONSTITUTIVE IMMUNE EXPRESSION
26	2.04E+05	PHA_ARG1	SPLENOCYTE PHA (MITOGEN)
27	2.03E+05	PHA_SOD2	SPLENOCYTE PHA (MITOGEN)
28	2.01E+05	CD3_ORAI1	SPLENOCYTE CD3_CD28
29	2.01E+05	IL10	BLOOD CONSTITUTIVE IMMUNE EXPRESSION
30	1.62E+05	APOBR	BLOOD CONSTITUTIVE IMMUNE EXPRESSION
31	1.49E+05	IMI_IL10	SPLENOCYTE IMIQUIMOD (TLR7)
32	1.43E+05	C_IL2	SPLENOCYTE CONSTITUTIVE IMMUNE EXPRESSION
33	1.31E+05	C_MS4A1	SPLENOCYTE CONSTITUTIVE IMMUNE EXPRESSION
34	1.26E+05	PHA_MPO	SPLENOCYTE PHA (MITOGEN)
35	1.25E+05	TGFB	BLOOD CONSTITUTIVE IMMUNE EXPRESSION
36	1.14E+05	C_TNFA	SPLENOCYTE CONSTITUTIVE IMMUNE EXPRESSION
37	1.06E+05	IRF2	BLOOD CONSTITUTIVE IMMUNE EXPRESSION
38	9.27E+04	SW_FAC_RES	PHENOTYPIC MARKERS
39	9.17E+04	C_NLRP3	SPLENOCYTE CONSTITUTIVE IMMUNE EXPRESSION
40	9.07E+04	BW_FAC_RES	PHENOTYPIC MARKERS
41	8.84E+04	PHA_APOBR	SPLENOCYTE PHA (MITOGEN)
42	7.87E+04	IMI_SOD2	SPLENOCYTE IMIQUIMOD (TLR7)
43	7.16E+04	PHA_IL17	SPLENOCYTE PHA (MITOGEN)
44	7.02E+04	IL1RN	BLOOD CONSTITUTIVE IMMUNE EXPRESSION
45	6.95E+04	IMI_MPO	SPLENOCYTE IMIQUIMOD (TLR7)
46	6.85E+04	PHA_TNFA	SPLENOCYTE PHA (MITOGEN)
47	6.68E+04	PHA_MS4A1	SPLENOCYTE PHA (MITOGEN)
48	6.50E+04	HKLM_MS4A1	SPLENOCYTE HKLM (TLR2)
49	6.34E+04	IMI_ORAI1	SPLENOCYTE IMIQUIMOD (TLR7)
50	6.34E+04	HKLM_GATA3	SPLENOCYTE HKLM (TLR2)
51	6.33E+04	HKLM_TBET	SPLENOCYTE HKLM (TLR2)
52	6.19E+04	CD3_CD4	SPLENOCYTE CD3_CD28
53	6.18E+04	IMI_ARG1	SPLENOCYTE IMIQUIMOD (TLR7)
54	6.05E+04	HKLM_IFNG	SPLENOCYTE HKLM (TLR2)
55	5.78E+04	CD99L2	BLOOD CONSTITUTIVE IMMUNE EXPRESSION
56	5.67E+04	COL1A1	BLOOD CONSTITUTIVE IMMUNE EXPRESSION
57	5.62E+04	CD3_IL10	SPLENOCYTE CD3_CD28
58	5.44E+04	CD86	BLOOD CONSTITUTIVE IMMUNE EXPRESSION
59	5.39E+04	Packed Cell volume	PHENOTYPIC MARKERS
60	5.36E+04	HKLM_CD4	SPLENOCYTE HKLM (TLR2)
61	5.20E+04	GPX1	BLOOD CONSTITUTIVE IMMUNE EXPRESSION
62	4.68E+04	PHA_CD8A	SPLENOCYTE PHA (MITOGEN)
63	4.61E+04	PHA_CD4	SPLENOCYTE PHA (MITOGEN)
64	4.42E+04	C_TBET	SPLENOCYTE CONSTITUTIVE IMMUNE EXPRESSION
65	4.32E+04	C_APOBR	SPLENOCYTE CONSTITUTIVE IMMUNE EXPRESSION
66	4.32E+04	IMI_APOBR	SPLENOCYTE IMIQUIMOD (TLR7)
67	4.15E+04	C_SOD2	SPLENOCYTE CONSTITUTIVE IMMUNE EXPRESSION
68	4.14E+04	C_ORAI1	SPLENOCYTE CONSTITUTIVE IMMUNE EXPRESSION
69	4.07E+04	CD3_IL6	SPLENOCYTE CD3_CD28
70	4.04E+04	HKLM_ORAI1	SPLENOCYTE HKLM (TLR2)
71	4.00E+04	IMI_IL1B	SPLENOCYTE IMIQUIMOD (TLR7)
72	3.71E+04	IMI_IL2	SPLENOCYTE IMIQUIMOD (TLR7)
73	3.56E+04	CD3_IL1B	SPLENOCYTE CD3_CD28
74	3.41E+04	HKLM_MARCO	SPLENOCYTE HKLM (TLR2)
75	3.40E+04	PHA_TGFB	SPLENOCYTE PHA (MITOGEN)
76	3.31E+04	C_MARCO	SPLENOCYTE CONSTITUTIVE IMMUNE EXPRESSION
77	3.15E+04	HKLM_TNFA	SPLENOCYTE HKLM (TLR2)
78	3.10E+04	HKLM_FOXP3	SPLENOCYTE HKLM (TLR2)
79	3.10E+04	IMI_IL6	SPLENOCYTE IMIQUIMOD (TLR7)
80	3.08E+04	IMI_CD4	SPLENOCYTE IMIQUIMOD (TLR7)
81	2.97E+04	LW_FAC_RES	PHENOTYPIC MARKERS
82	2.70E+04	HKLM_IL6	SPLENOCYTE HKLM (TLR2)
83	2.57E+04	AR	BLOOD CONSTITUTIVE IMMUNE EXPRESSION
84	2.45E+04	SENS3	BLOOD CONSTITUTIVE IMMUNE EXPRESSION
85	2.32E+04	HKLM_IL10	SPLENOCYTE HKLM (TLR2)
86	2.24E+04	INSR	BLOOD CONSTITUTIVE IMMUNE EXPRESSION
87	2.21E+04	PHA_FOXP3	SPLENOCYTE PHA (MITOGEN)
88	2.06E+04	CD3_IL17	SPLENOCYTE CD3_CD28
89	2.01E+04	IRF9	BLOOD CONSTITUTIVE IMMUNE EXPRESSION
90	1.92E+04	CD3_IFNG	SPLENOCYTE CD3_CD28
91	1.82E+04	CD3_SOD2	SPLENOCYTE CD3_CD28
92	1.75E+04	C_GATA3	SPLENOCYTE CONSTITUTIVE IMMUNE EXPRESSION
93	1.73E+04	CD3_NLRP3	SPLENOCYTE CD3_CD28
94	1.71E+04	IL1RAP	BLOOD CONSTITUTIVE IMMUNE EXPRESSION
95	1.45E+04	IMI_IL17	SPLENOCYTE IMIQUIMOD (TLR7)
96	1.38E+04	PHA_IL1B	SPLENOCYTE PHA (MITOGEN)
97	1.37E+04	HKLM_MPO	SPLENOCYTE HKLM (TLR2)
98	1.33E+04	HKLM_IL1B	SPLENOCYTE HKLM (TLR2)
99	1.29E+04	HKLM_CD8A	SPLENOCYTE HKLM (TLR2)
100	1.27E+04	CD3_ARG1	SPLENOCYTE CD3_CD28
101	1.27E+04	Glycogen.Concentration( µg /mg lier)	PHENOTYPIC MARKERS
102	1.23E+04	IL17	BLOOD CONSTITUTIVE IMMUNE EXPRESSION
103	1.17E+04	C_ARG1	SPLENOCYTE CONSTITUTIVE IMMUNE EXPRESSION
104	1.15E+04	C_IL1B	SPLENOCYTE CONSTITUTIVE IMMUNE EXPRESSION
105	1.11E+04	CD3_MARCO	SPLENOCYTE CD3_CD28
106	9.81E+03	C_IL17	SPLENOCYTE CONSTITUTIVE IMMUNE EXPRESSION
107	9.12E+03	C_IFNG	SPLENOCYTE CONSTITUTIVE IMMUNE EXPRESSION
108	8.86E+03	IMI_MARCO	SPLENOCYTE IMIQUIMOD (TLR7)
109	8.70E+03	FOXP3	BLOOD CONSTITUTIVE IMMUNE EXPRESSION
110	8.05E+03	HKLM_SOD2	SPLENOCYTE HKLM (TLR2)
111	7.84E+03	PHA_IL6	SPLENOCYTE PHA (MITOGEN)
112	6.83E+03	TOLLIP	BLOOD CONSTITUTIVE IMMUNE EXPRESSION
113	6.41E+03	C_TGFB	SPLENOCYTE CONSTITUTIVE IMMUNE EXPRESSION
114	6.11E+03	IMI_TNFA	SPLENOCYTE IMIQUIMOD (TLR7)
115	5.94E+03	IMI_NLRP3	SPLENOCYTE IMIQUIMOD (TLR7)
116	5.54E+03	C_CD4	SPLENOCYTE CONSTITUTIVE IMMUNE EXPRESSION
117	5.43E+03	CD3_APOBR	SPLENOCYTE CD3_CD28
118	5.18E+03	TXNRD2	BLOOD CONSTITUTIVE IMMUNE EXPRESSION
119	5.03E+03	SOD1 (U/ml blood)	PHENOTYPIC MARKERS
120	4.18E+03	PHA_IFNG	SPLENOCYTE PHA (MITOGEN)
121	3.96E+03	IMI_MS4A1	SPLENOCYTE IMIQUIMOD (TLR7)
122	3.58E+03	HKLM_ARG1	SPLENOCYTE HKLM (TLR2)
123	3.53E+03	PHA_NLRP3	SPLENOCYTE PHA (MITOGEN)
124	3.52E+03	Triglyceride (mg/g lier)	PHENOTYPIC MARKERS
125	3.37E+03	PHA_IL2	SPLENOCYTE PHA (MITOGEN)
126	3.28E+03	ORAI1	BLOOD CONSTITUTIVE IMMUNE EXPRESSION
127	3.11E+03	IMI_FOXP3	SPLENOCYTE IMIQUIMOD (TLR7)
128	3.06E+03	Weight change	PHENOTYPIC MARKERS
129	3.03E+03	PHA_IL10	SPLENOCYTE PHA (MITOGEN)
130	2.99E+03	PHA_TBET	SPLENOCYTE PHA (MITOGEN)
131	2.85E+03	C_IL10	SPLENOCYTE CONSTITUTIVE IMMUNE EXPRESSION
132	2.80E+03	CTGF	BLOOD CONSTITUTIVE IMMUNE EXPRESSION
133	2.65E+03	C_IL6	SPLENOCYTE CONSTITUTIVE IMMUNE EXPRESSION
134	2.61E+03	MPR2	BLOOD CONSTITUTIVE IMMUNE EXPRESSION
135	2.37E+03	GATA3	BLOOD CONSTITUTIVE IMMUNE EXPRESSION
136	2.27E+03	IMI_TBET	SPLENOCYTE IMIQUIMOD (TLR7)
137	1.92E+03	IMI_IFNG	SPLENOCYTE IMIQUIMOD (TLR7)
138	1.77E+03	C_FOXP3	SPLENOCYTE CONSTITUTIVE IMMUNE EXPRESSION
139	1.52E+03	IL1B	BLOOD CONSTITUTIVE IMMUNE EXPRESSION
140	1.40E+03	HKLM_NLRP3	SPLENOCYTE HKLM (TLR2)
141	5.39E+01	NOS2	BLOOD CONSTITUTIVE IMMUNE EXPRESSION
