# Supplementary material for: Exogenous amdoparvoviruses (Parvoviridae) in arvicoline voles: the molecular evolution and ecology of a novel host-viral association
Source: PLoS Pathog. 2026 Jan 22;22(1):e1013896. doi: 10.1371/journal.ppat.1013896 (PMC12863673; doi:10.1371/journal.ppat.1013896)
Supplement: S6 Table — (XLSX) [file ppat.1013896.s006.xlsx]

## Sheet: Pulmonary RNAseq DE genes
Microtus ochrogaster identifier	logFC	logCPM	F	P value	FDR	Gene description	Gene symbol	Product with clear immune function?
ENSMOCG00000014895	0.695219	1.57264	47.6738	3.29533e-08	0.000572366	programmed cell death 1	pdcd1	Y
ENSMOCG00000014840	0.793112	3.21144	39.8849	2.09558e-07	0.0015257	cadherin-related family member 1	cdhr1	N
ENSMOCG00000022975	0.88975	1.71103	38.7602	2.78082e-07	0.0015257	lactoperoxidase	lpo	Y
ENSMOCG00000001452	2.42825	1.73431	37.8431	3.51362e-07	0.0015257	immunoglobulin kappa chain variable	igkv	Y
ENSMOCG00000004511	0.222144	5.13074	32.6365	1.4061e-06	0.00421519	serine carboxypeptidase 1	scpep1	N
ENSMOCG00000016499	0.633094	2.712	32.5103	1.45611e-06	0.00421519	T cell immunoreceptor with Ig and ITIM domains	tigit	Y
ENSMOCG00000022030	0.583722	3.55272	31.0893	2.16789e-06	0.00537915	TNF receptor-associated factor 1	traf1	Y
ENSMOCG00000021210	0.178141	7.39111	29.8596	3.08088e-06	0.00668897	glucosamine (N-acetyl)-6-sulfatase	gns	Y
ENSMOCG00000018445	0.290359	5.9956	28.0243	5.27274e-06	0.00926585	von Willebrand factor A domain-containing protein 5A-like	vwa5a-like	N
ENSMOCG00000000039	0.173008	6.33753	27.985	5.33471e-06	0.00926585	ATPase, H+ transporting, lysosomal V1 subunit B2	atp6v1b2	N
ENSMOCG00000006137	0.906435	-0.101812	27.2161	6.71437e-06	0.010602	UDP-GlcNAc:betaGal beta-1,3-N-acetylglucosaminyltransferase 3	b3gnt3	Y
ENSMOCG00000001320	0.493898	7.22172	25.8889	1.00569e-05	0.0145565	complement factor B	cfb	Y
ENSMOCG00000004745	0.78247	1.23077	25.4223	1.16163e-05	0.0146551	granzyme K	gzmk	Y
ENSMOCG00000013892	0.45287	1.27032	25.2625	1.22075e-05	0.0146551	Cyclin Dependent Kinase Inhibitor 2A-like	cdkn2a-like	N
ENSMOCG00000015408	0.653894	2.15964	25.1466	1.26562e-05	0.0146551	septin 3	septin3	N
ENSMOCG00000020403	1.83004	6.85206	24.9033	1.36553e-05	0.0148152	Ig epsilon chain C region	ighe	Y
ENSMOCG00000016405	0.37769	3.64032	24.7118	1.45004e-05	0.0148152	low affinity immunoglobulin gamma Fc region receptor II-b-like	fcgr2b	Y
ENSMOCG00000011567	0.251691	8.17938	23.4289	2.17926e-05	0.0210287	cathepsin B	ctsb	Y
ENSMOCG00000001028	0.435326	1.24708	23.0428	2.46802e-05	0.0218677	MAF bZIP transcription factor B	mafb	Y
ENSMOCG00000007041	0.684222	1.15294	22.9808	2.51802e-05	0.0218677	C-X-C motif chemokine receptor 3	cxcr3	Y
ENSMOCG00000006901	0.405663	4.60883	21.6286	3.92199e-05	0.0324386	complement component 1, q subcomponent, alpha polypeptide	c1qa	Y
ENSMOCG00000020420	0.420501	6.3295	21.3457	4.30906e-05	0.03402	complement C1r	c1r	Y
ENSMOCG00000002030	1.40897	2.29074	20.9325	4.94828e-05	0.0361317	Ig Heavy Variable	ighv	Y
ENSMOCG00000017041	0.717606	-0.461539	20.906	4.99257e-05	0.0361317	C-C motif chemokine ligand 19	ccl19	Y
ENSMOCG00000008408	0.636383	1.10803	20.4554	5.8132e-05	0.0394106	C-X-C motif chemokine ligand 5	cxcl5	Y
ENSMOCG00000014684	0.596495	0.578813	20.3146	6.09783e-05	0.0394106	CD5 antigen-like	cd5l	Y
ENSMOCG00000012280	0.352418	3.80043	20.2498	6.23377e-05	0.0394106	Fc fragment of IgG receptor IIa ; low affinity immunoglobulin gamma Fc region receptor II-a	fcgr2a	Y
ENSMOCG00000016988	0.279927	8.24923	20.0465	6.6816e-05	0.0394106	polymeric immunoglobulin receptor	pigr	Y
ENSMOCG00000000377	0.471536	2.06333	20.0205	6.74122e-05	0.0394106	cd305 / lair1	lair1	Y
ENSMOCG00000012504	0.921243	3.04814	19.9921	6.80706e-05	0.0394106	lactotransferrin	ltf	Y
ENSMOCG00000003410	-0.228679	3.94809	19.5417	7.94668e-05	0.0445245	spalt like transcription factor 2	sall2	N
ENSMOCG00000002927	0.243766	2.6007	19.2885	8.67404e-05	0.046266	programmed cell death 1 ligand 2	pdcd1lg2	Y
ENSMOCG00000002287	0.423775	0.455389	19.2502	8.79025e-05	0.046266	Transcription elongation factor B polypeptide 2	elob	N
ENSMOCG00000020430	0.346117	3.83974	19.1239	9.18449e-05	0.0469192	TNFAIP3 interacting protein 3	tnip3	Y
	FC	Fold change
	CPM	Counts per million
	FDR	False discovery rate adjusted P value
