# Supplementary material for: Exogenous amdoparvoviruses (Parvoviridae) in arvicoline voles: the molecular evolution and ecology of a novel host-viral association
Source: PLoS Pathog. 2026 Jan 22;22(1):e1013896. doi: 10.1371/journal.ppat.1013896 (PMC12863673; doi:10.1371/journal.ppat.1013896)
Supplement: S7 Table — (XLSX) [file ppat.1013896.s007.xlsx]

## Sheet: fgseaRes_red_for_fig
pathway	padj	NES	size
IMMUNE_SYSTEM_PROCESS	2.05739107660733e-35	2.08868	1311
INNATE_IMMUNE_RESPONSE	1.23786238942264e-13	2.1342	408
ADAPTIVE_IMMUNE_RESPONSE	1.94674384249532e-11	2.25116	193
COMPLEMENT_RESPONSE	3.51578990555258e-07	2.16549	55
CYTOTOXICITY_INCL_ADCC	7.6698369242262e-06	2.02633	101
ANTIVIRAL_DEFENCE	4.56327062520936e-05	1.80582	219
RESPONSE_TO_OXIDATIVE_STRESS	0.00172472	1.4949	373
PNEUMONIA	0.00759903	1.48188	269
TYPE_1_INTERFERON_RESPONSE	0.02199	1.59037	42
IMMUNE_COMPLEX_CLEARANCE	0.03375	1.56871	34
ALVEOLAR_LAMELLAR_BODY	1.18E-01	1.40606	9
PNEUMOCYTE_DEVELOPMENT	0.422374	-1.07655	15
APOPTOSIS	4.34E-01	1.04038	16
CELL_CYCLE	4.34E-01	1.02638	1029
METABOLIC_PROCESS	0.954046	0.93321	6830
